# Supplementary material for: Large-scale SARS-CoV-2 sequencing indicates prior community circulation of the viral strain associated with Germany’s largest meat processing plant
Source: Sci Rep. 2025 Nov 4;15:38466. doi: 10.1038/s41598-025-25764-0 (PMC12586693; doi:10.1038/s41598-025-25764-0)
Supplement: Supplementary file 2 — Supplementary Material 2 [file 41598_2025_25764_MOESM2_ESM.xlsx]

## Sheet: Sheet1
Calender Week	Peak Outbreak Period	AN.1	B.1	B.1.1	B.1.1.1	B.1.1.142	B.1.1.232	B.1.1.317	B.1.160	B.1.177	B.1.177.62	B.1.177.86	B.1.218	B.1.221	B.1.236	B.1.258	B.1.329	B.1.36	B.1.367	B.1.406	B.1.8	B.1.9	B.1.9.4	B.11	B.3	C.35
11	no		13																					1
12	no		8														1				5		1
13	no		2	2		1											1								1
14	no		5														3
15	no			1													1
16	no														1		2
17	no		1
18	no		1														1
22	no																4
23	no			1													2
24	no																5
25	yes																13
26	yes						2										16
27	yes																4
28	no				1		1										3
29	no			1											4			1		1
31	no			1											1
33	no			4											1								1
34	no		1																				1
35	no												1
36	no															2						1				1
37	no																2		1
38	no	2															1
39	no	1		3						1							1
40	no		1	2							1			2				1
41	no			4				1	1	1		1		1		3
