# Supplementary material for: Large-scale SARS-CoV-2 sequencing indicates prior community circulation of the viral strain associated with Germany’s largest meat processing plant
Source: Sci Rep. 2025 Nov 4;15:38466. doi: 10.1038/s41598-025-25764-0 (PMC12586693; doi:10.1038/s41598-025-25764-0)
Supplement: Supplementary file 3 — Supplementary Material 3 [file 41598_2025_25764_MOESM3_ESM.xlsx]

## Sheet: gisaid_hcov-19_2025_02_20_09
Accession ID	Collection date	Submission date	Location
EPI_ISL_860372	2020-06-16	2021-01-22	Europe / Germany / North Rhine-Westphalia / Guetersloh
EPI_ISL_2870174	2020-06-19	2021-07-09	Europe / Germany / North Rhine-Westphalia / Guetersloh
EPI_ISL_860375	2020-06-16	2021-01-22	Europe / Germany / North Rhine-Westphalia / Guetersloh
EPI_ISL_860475	2020-06-19	2021-01-22	Europe / Germany / North Rhine-Westphalia / Guetersloh
EPI_ISL_2869743	2020-06-18	2021-07-09	Europe / Germany / North Rhine-Westphalia / Guetersloh
EPI_ISL_2869944	2020-06-10	2021-07-09	Europe / Germany / North Rhine-Westphalia / Guetersloh
EPI_ISL_2871076	2020-06-16	2021-07-09	Europe / Germany / North Rhine-Westphalia / Guetersloh
EPI_ISL_2870744	2020-06-16	2021-07-09	Europe / Germany / North Rhine-Westphalia / Guetersloh
EPI_ISL_860472	2020-06-16	2021-01-22	Europe / Germany / North Rhine-Westphalia / Guetersloh
EPI_ISL_2870573	2020-06-17	2021-07-09	Europe / Germany / North Rhine-Westphalia / Guetersloh
EPI_ISL_2870575	2020-06-17	2021-07-09	Europe / Germany / North Rhine-Westphalia / Guetersloh
EPI_ISL_2871443	2020-06-20	2021-07-09	Europe / Germany / North Rhine-Westphalia / Guetersloh
EPI_ISL_2872375	2020-04-17	2021-07-09	Europe / Germany / North Rhine-Westphalia / Guetersloh
EPI_ISL_2871112	2020-06-16	2021-07-09	Europe / Germany / North Rhine-Westphalia / Guetersloh
EPI_ISL_2871276	2020-06-17	2021-07-09	Europe / Germany / North Rhine-Westphalia / Guetersloh
EPI_ISL_2872276	2020-07-10	2021-07-09	Europe / Germany / North Rhine-Westphalia / Guetersloh
EPI_ISL_2869777	2020-09-17	2021-07-09	Europe / Germany / North Rhine-Westphalia / Guetersloh
EPI_ISL_2870677	2020-06-16	2021-07-09	Europe / Germany / North Rhine-Westphalia / Guetersloh
EPI_ISL_2870177	2020-06-19	2021-07-09	Europe / Germany / North Rhine-Westphalia / Guetersloh
EPI_ISL_2871677	2020-06-21	2021-07-09	Europe / Germany / North Rhine-Westphalia / Guetersloh
EPI_ISL_2871877	2020-06-23	2021-07-09	Europe / Germany / North Rhine-Westphalia / Guetersloh
EPI_ISL_2870778	2020-06-18	2021-07-09	Europe / Germany / North Rhine-Westphalia / Guetersloh
EPI_ISL_2871578	2020-06-20	2021-07-09	Europe / Germany / North Rhine-Westphalia / Guetersloh
EPI_ISL_2869879	2020-03-23	2021-07-09	Europe / Germany / North Rhine-Westphalia / Guetersloh
EPI_ISL_631279	2020-06-18	2020-11-10	Europe / Germany / North Rhine-Westphalia / Bielefeld
EPI_ISL_2872228	2020-06-26	2021-07-09	Europe / Germany / North Rhine-Westphalia / Guetersloh
EPI_ISL_2871402	2020-06-19	2021-07-09	Europe / Germany / North Rhine-Westphalia / Guetersloh
EPI_ISL_2870579	2020-06-17	2021-07-09	Europe / Germany / North Rhine-Westphalia / Guetersloh
EPI_ISL_2870151	2020-06-19	2021-07-09	Europe / Germany / North Rhine-Westphalia / Guetersloh
EPI_ISL_2872195	2020-06-24	2021-07-09	Europe / Germany / North Rhine-Westphalia / Guetersloh
EPI_ISL_2870695	2020-06-16	2021-07-09	Europe / Germany / North Rhine-Westphalia / Guetersloh
EPI_ISL_2872095	2020-06-23	2021-07-09	Europe / Germany / North Rhine-Westphalia / Guetersloh
EPI_ISL_2870395	2020-06-19	2021-07-09	Europe / Germany / North Rhine-Westphalia / Guetersloh
EPI_ISL_2871095	2020-06-16	2021-07-09	Europe / Germany / North Rhine-Westphalia / Guetersloh
EPI_ISL_2871055	2020-06-16	2021-07-09	Europe / Germany / North Rhine-Westphalia / Guetersloh
EPI_ISL_2870355	2020-06-16	2021-07-09	Europe / Germany / North Rhine-Westphalia / Guetersloh
EPI_ISL_2869796	2020-06-17	2021-07-09	Europe / Germany / North Rhine-Westphalia / Guetersloh
EPI_ISL_2870596	2020-06-16	2021-07-09	Europe / Germany / North Rhine-Westphalia / Guetersloh
EPI_ISL_631283	2020-06-18	2020-11-10	Europe / Germany / North Rhine-Westphalia / Bielefeld
EPI_ISL_631288	2020-06-18	2020-11-10	Europe / Germany / North Rhine-Westphalia / Bielefeld
EPI_ISL_2871297	2020-06-18	2021-07-09	Europe / Germany / North Rhine-Westphalia / Guetersloh
EPI_ISL_631297	2020-06-17	2020-11-10	Europe / Germany / North Rhine-Westphalia / Bielefeld
EPI_ISL_2870597	2020-06-16	2021-07-09	Europe / Germany / North Rhine-Westphalia / Guetersloh
EPI_ISL_2871298	2020-06-18	2021-07-09	Europe / Germany / North Rhine-Westphalia / Guetersloh
EPI_ISL_2870755	2020-06-18	2021-07-09	Europe / Germany / North Rhine-Westphalia / Guetersloh
EPI_ISL_2869799	2020-06-17	2021-07-09	Europe / Germany / North Rhine-Westphalia / Guetersloh
EPI_ISL_631299	2020-06-09	2020-11-10	Europe / Germany / North Rhine-Westphalia / Bielefeld
EPI_ISL_2870077	2020-06-19	2021-07-09	Europe / Germany / North Rhine-Westphalia / Guetersloh
EPI_ISL_2870235	2020-06-19	2021-07-09	Europe / Germany / North Rhine-Westphalia / Guetersloh
EPI_ISL_2870416	2020-06-16	2021-07-09	Europe / Germany / North Rhine-Westphalia / Guetersloh
EPI_ISL_2870916	2020-06-16	2021-07-09	Europe / Germany / North Rhine-Westphalia / Guetersloh
EPI_ISL_860517	2020-06-23	2021-01-22	Europe / Germany / North Rhine-Westphalia / Guetersloh
EPI_ISL_2870318	2020-06-16	2021-07-09	Europe / Germany / North Rhine-Westphalia / Guetersloh
EPI_ISL_2871818	2020-06-21	2021-07-09	Europe / Germany / North Rhine-Westphalia / Guetersloh
EPI_ISL_2870000	2020-06-18	2021-07-09	Europe / Germany / North Rhine-Westphalia / Guetersloh
EPI_ISL_2871359	2020-06-19	2021-07-09	Europe / Germany / North Rhine-Westphalia / Guetersloh
EPI_ISL_2870902	2020-06-16	2021-07-09	Europe / Germany / North Rhine-Westphalia / Guetersloh
EPI_ISL_860505	2020-06-20	2021-01-22	Europe / Germany / North Rhine-Westphalia / Guetersloh
EPI_ISL_2870404	2020-06-16	2021-07-09	Europe / Germany / North Rhine-Westphalia / Guetersloh
EPI_ISL_2870505	2020-06-16	2021-07-09	Europe / Germany / North Rhine-Westphalia / Guetersloh
EPI_ISL_2869806	2020-06-19	2021-07-09	Europe / Germany / North Rhine-Westphalia / Guetersloh
EPI_ISL_2872306	2020-07-08	2021-07-09	Europe / Germany / North Rhine-Westphalia / Guetersloh
EPI_ISL_2871307	2020-06-18	2021-07-09	Europe / Germany / North Rhine-Westphalia / Guetersloh
EPI_ISL_2872107	2020-06-23	2021-07-09	Europe / Germany / North Rhine-Westphalia / Guetersloh
EPI_ISL_2870508	2020-06-16	2021-07-09	Europe / Germany / North Rhine-Westphalia / Guetersloh
EPI_ISL_2870108	2020-06-19	2021-07-09	Europe / Germany / North Rhine-Westphalia / Guetersloh
EPI_ISL_2871309	2020-06-18	2021-07-09	Europe / Germany / North Rhine-Westphalia / Guetersloh
EPI_ISL_2872209	2020-06-26	2021-07-09	Europe / Germany / North Rhine-Westphalia / Guetersloh
EPI_ISL_860509	2020-06-21	2021-01-22	Europe / Germany / North Rhine-Westphalia / Guetersloh
EPI_ISL_2871011	2020-06-16	2021-07-09	Europe / Germany / North Rhine-Westphalia / Guetersloh
EPI_ISL_860411	2020-06-28	2021-01-22	Europe / Germany / North Rhine-Westphalia / Guetersloh
EPI_ISL_2870212	2020-06-19	2021-07-09	Europe / Germany / North Rhine-Westphalia / Guetersloh
EPI_ISL_2870012	2020-06-18	2021-07-09	Europe / Germany / North Rhine-Westphalia / Guetersloh
EPI_ISL_2871313	2020-06-18	2021-07-09	Europe / Germany / North Rhine-Westphalia / Guetersloh
EPI_ISL_2872213	2020-06-26	2021-07-09	Europe / Germany / North Rhine-Westphalia / Guetersloh
EPI_ISL_2870113	2020-06-19	2021-07-09	Europe / Germany / North Rhine-Westphalia / Guetersloh
EPI_ISL_2871614	2020-06-20	2021-07-09	Europe / Germany / North Rhine-Westphalia / Guetersloh
EPI_ISL_2871315	2020-06-19	2021-07-09	Europe / Germany / North Rhine-Westphalia / Guetersloh
EPI_ISL_2870419	2020-06-16	2021-07-09	Europe / Germany / North Rhine-Westphalia / Guetersloh
EPI_ISL_860420	2020-06-16	2021-01-22	Europe / Germany / North Rhine-Westphalia / Guetersloh
EPI_ISL_860412	2020-06-09	2021-01-22	Europe / Germany / North Rhine-Westphalia / Guetersloh
EPI_ISL_860409	2020-06-20	2021-01-22	Europe / Germany / North Rhine-Westphalia / Guetersloh
EPI_ISL_2870022	2020-06-18	2021-07-09	Europe / Germany / North Rhine-Westphalia / Guetersloh
EPI_ISL_2870222	2020-06-19	2021-07-09	Europe / Germany / North Rhine-Westphalia / Guetersloh
EPI_ISL_2870322	2020-06-16	2021-07-09	Europe / Germany / North Rhine-Westphalia / Guetersloh
EPI_ISL_2870922	2020-06-16	2021-07-09	Europe / Germany / North Rhine-Westphalia / Guetersloh
EPI_ISL_860323	2020-06-20	2021-01-22	Europe / Germany / North Rhine-Westphalia / Guetersloh
EPI_ISL_2871423	2020-06-20	2021-07-09	Europe / Germany / North Rhine-Westphalia / Guetersloh
EPI_ISL_487426	2020-05-25	2020-07-14	Europe / Germany / North Rhine-Westphalia
EPI_ISL_2870326	2020-06-16	2021-07-09	Europe / Germany / North Rhine-Westphalia / Guetersloh
EPI_ISL_2871126	2020-06-16	2021-07-09	Europe / Germany / North Rhine-Westphalia / Guetersloh
EPI_ISL_2870827	2020-06-16	2021-07-09	Europe / Germany / North Rhine-Westphalia / Guetersloh
EPI_ISL_2870328	2020-06-16	2021-07-09	Europe / Germany / North Rhine-Westphalia / Guetersloh
EPI_ISL_2870628	2020-06-16	2021-07-09	Europe / Germany / North Rhine-Westphalia / Guetersloh
EPI_ISL_2871428	2020-06-20	2021-07-09	Europe / Germany / North Rhine-Westphalia / Guetersloh
EPI_ISL_2870128	2020-06-19	2021-07-09	Europe / Germany / North Rhine-Westphalia / Guetersloh
EPI_ISL_2872128	2020-06-23	2021-07-09	Europe / Germany / North Rhine-Westphalia / Guetersloh
EPI_ISL_2870529	2020-06-16	2021-07-09	Europe / Germany / North Rhine-Westphalia / Guetersloh
EPI_ISL_2870929	2020-06-16	2021-07-09	Europe / Germany / North Rhine-Westphalia / Guetersloh
EPI_ISL_860430	2020-06-19	2021-01-22	Europe / Germany / North Rhine-Westphalia / Guetersloh
EPI_ISL_2872032	2020-06-21	2021-07-09	Europe / Germany / North Rhine-Westphalia / Guetersloh
EPI_ISL_2871933	2020-06-26	2021-07-09	Europe / Germany / North Rhine-Westphalia / Guetersloh
EPI_ISL_2871734	2020-06-21	2021-07-09	Europe / Germany / North Rhine-Westphalia / Guetersloh
EPI_ISL_2869834	2020-09-30	2021-07-09	Europe / Germany / North Rhine-Westphalia / Guetersloh
EPI_ISL_2871034	2020-06-16	2021-07-09	Europe / Germany / North Rhine-Westphalia / Guetersloh
EPI_ISL_2871334	2020-06-19	2021-07-09	Europe / Germany / North Rhine-Westphalia / Guetersloh
EPI_ISL_2870435	2020-06-16	2021-07-09	Europe / Germany / North Rhine-Westphalia / Guetersloh
EPI_ISL_2870535	2020-06-16	2021-07-09	Europe / Germany / North Rhine-Westphalia / Guetersloh
EPI_ISL_2870635	2020-06-16	2021-07-09	Europe / Germany / North Rhine-Westphalia / Guetersloh
EPI_ISL_2870735	2020-06-16	2021-07-09	Europe / Germany / North Rhine-Westphalia / Guetersloh
EPI_ISL_2871336	2020-06-19	2021-07-09	Europe / Germany / North Rhine-Westphalia / Guetersloh
EPI_ISL_860437	2020-06-21	2021-01-22	Europe / Germany / North Rhine-Westphalia / Guetersloh
EPI_ISL_2870037	2020-06-19	2021-07-09	Europe / Germany / North Rhine-Westphalia / Guetersloh
EPI_ISL_2870337	2020-06-16	2021-07-09	Europe / Germany / North Rhine-Westphalia / Guetersloh
EPI_ISL_2870737	2020-06-16	2021-07-09	Europe / Germany / North Rhine-Westphalia / Guetersloh
EPI_ISL_2870937	2020-06-16	2021-07-09	Europe / Germany / North Rhine-Westphalia / Guetersloh
EPI_ISL_2870039	2020-06-19	2021-07-09	Europe / Germany / North Rhine-Westphalia / Guetersloh
EPI_ISL_860339	2020-06-23	2021-01-22	Europe / Germany / North Rhine-Westphalia / Guetersloh
EPI_ISL_2870741	2020-06-16	2021-07-09	Europe / Germany / North Rhine-Westphalia / Guetersloh
EPI_ISL_2870941	2020-06-16	2021-07-09	Europe / Germany / North Rhine-Westphalia / Guetersloh
EPI_ISL_2870145	2020-06-19	2021-07-09	Europe / Germany / North Rhine-Westphalia / Guetersloh
EPI_ISL_2870148	2020-06-19	2021-07-09	Europe / Germany / North Rhine-Westphalia / Guetersloh
EPI_ISL_2870048	2020-06-18	2021-07-09	Europe / Germany / North Rhine-Westphalia / Guetersloh
EPI_ISL_2870648	2020-06-16	2021-07-09	Europe / Germany / North Rhine-Westphalia / Guetersloh
EPI_ISL_860349	2020-06-19	2021-01-22	Europe / Germany / North Rhine-Westphalia / Guetersloh
EPI_ISL_2871650	2020-06-20	2021-07-09	Europe / Germany / North Rhine-Westphalia / Guetersloh
EPI_ISL_2870150	2020-06-19	2021-07-09	Europe / Germany / North Rhine-Westphalia / Guetersloh
EPI_ISL_2871850	2020-06-21	2021-07-09	Europe / Germany / North Rhine-Westphalia / Guetersloh
EPI_ISL_2871651	2020-06-20	2021-07-09	Europe / Germany / North Rhine-Westphalia / Guetersloh
EPI_ISL_2870551	2020-06-16	2021-07-09	Europe / Germany / North Rhine-Westphalia / Guetersloh
EPI_ISL_2871953	2020-06-20	2021-07-09	Europe / Germany / North Rhine-Westphalia / Guetersloh
EPI_ISL_860353	2020-06-19	2021-01-22	Europe / Germany / North Rhine-Westphalia / Guetersloh
EPI_ISL_2870753	2020-06-18	2021-07-09	Europe / Germany / North Rhine-Westphalia / Guetersloh
EPI_ISL_2871854	2020-06-24	2021-07-09	Europe / Germany / North Rhine-Westphalia / Guetersloh
EPI_ISL_860354	2020-06-18	2021-01-22	Europe / Germany / North Rhine-Westphalia / Guetersloh
EPI_ISL_2870555	2020-06-16	2021-07-09	Europe / Germany / North Rhine-Westphalia / Guetersloh
EPI_ISL_2871755	2020-06-21	2021-07-09	Europe / Germany / North Rhine-Westphalia / Guetersloh
EPI_ISL_860457	2020-06-19	2021-01-22	Europe / Germany / North Rhine-Westphalia / Guetersloh
EPI_ISL_2870001	2020-06-18	2021-07-09	Europe / Germany / North Rhine-Westphalia / Guetersloh
EPI_ISL_2871659	2020-06-20	2021-07-09	Europe / Germany / North Rhine-Westphalia / Guetersloh
EPI_ISL_2871259	2020-06-16	2021-07-09	Europe / Germany / North Rhine-Westphalia / Guetersloh
EPI_ISL_2870303	2020-06-16	2021-07-09	Europe / Germany / North Rhine-Westphalia / Guetersloh
EPI_ISL_860360	2020-06-19	2021-01-22	Europe / Germany / North Rhine-Westphalia / Guetersloh
EPI_ISL_2872061	2020-06-23	2021-07-09	Europe / Germany / North Rhine-Westphalia / Guetersloh
EPI_ISL_2872104	2020-06-23	2021-07-09	Europe / Germany / North Rhine-Westphalia / Guetersloh
EPI_ISL_2870461	2020-06-16	2021-07-09	Europe / Germany / North Rhine-Westphalia / Guetersloh
EPI_ISL_2871461	2020-06-20	2021-07-09	Europe / Germany / North Rhine-Westphalia / Guetersloh
EPI_ISL_2871762	2020-06-20	2021-07-09	Europe / Germany / North Rhine-Westphalia / Guetersloh
EPI_ISL_2871262	2020-06-16	2021-07-09	Europe / Germany / North Rhine-Westphalia / Guetersloh
EPI_ISL_2871562	2020-06-20	2021-07-09	Europe / Germany / North Rhine-Westphalia / Guetersloh
EPI_ISL_2870463	2020-06-16	2021-07-09	Europe / Germany / North Rhine-Westphalia / Guetersloh
EPI_ISL_2872163	2020-06-24	2021-07-09	Europe / Germany / North Rhine-Westphalia / Guetersloh
EPI_ISL_2871464	2020-06-20	2021-07-09	Europe / Germany / North Rhine-Westphalia / Guetersloh
EPI_ISL_2870364	2020-06-16	2021-07-09	Europe / Germany / North Rhine-Westphalia / Guetersloh
EPI_ISL_860364	2020-06-23	2021-01-22	Europe / Germany / North Rhine-Westphalia / Guetersloh
EPI_ISL_2870864	2020-06-16	2021-07-09	Europe / Germany / North Rhine-Westphalia / Guetersloh
EPI_ISL_2870607	2020-06-16	2021-07-09	Europe / Germany / North Rhine-Westphalia / Guetersloh
EPI_ISL_487425	2020-06-17	2020-07-14	Europe / Germany / North Rhine-Westphalia
EPI_ISL_2871826	2020-06-21	2021-07-09	Europe / Germany / North Rhine-Westphalia / Guetersloh
EPI_ISL_2870464	2020-06-16	2021-07-09	Europe / Germany / North Rhine-Westphalia / Guetersloh
EPI_ISL_860333	2020-06-19	2021-01-22	Europe / Germany / North Rhine-Westphalia / Guetersloh
EPI_ISL_2869809	2020-06-25	2021-07-09	Europe / Germany / North Rhine-Westphalia / Guetersloh
EPI_ISL_2869965	2020-06-18	2021-07-09	Europe / Germany / North Rhine-Westphalia / Guetersloh
EPI_ISL_2870965	2020-06-18	2021-07-09	Europe / Germany / North Rhine-Westphalia / Guetersloh
EPI_ISL_2871965	2020-06-23	2021-07-09	Europe / Germany / North Rhine-Westphalia / Guetersloh
EPI_ISL_2871265	2020-06-16	2021-07-09	Europe / Germany / North Rhine-Westphalia / Guetersloh
EPI_ISL_2872265	2020-07-08	2021-07-09	Europe / Germany / North Rhine-Westphalia / Guetersloh
EPI_ISL_2871368	2020-06-19	2021-07-09	Europe / Germany / North Rhine-Westphalia / Guetersloh
EPI_ISL_2871531	2020-06-20	2021-07-09	Europe / Germany / North Rhine-Westphalia / Guetersloh
EPI_ISL_2870180	2020-06-19	2021-07-09	Europe / Germany / North Rhine-Westphalia / Guetersloh
EPI_ISL_860478	2020-06-19	2021-01-22	Europe / Germany / North Rhine-Westphalia / Guetersloh
EPI_ISL_2870681	2020-06-16	2021-07-09	Europe / Germany / North Rhine-Westphalia / Guetersloh
EPI_ISL_2870582	2020-06-16	2021-07-09	Europe / Germany / North Rhine-Westphalia / Guetersloh
EPI_ISL_2870282	2020-06-19	2021-07-09	Europe / Germany / North Rhine-Westphalia / Guetersloh
EPI_ISL_860383	2020-06-20	2021-01-22	Europe / Germany / North Rhine-Westphalia / Guetersloh
EPI_ISL_860485	2020-06-23	2021-01-22	Europe / Germany / North Rhine-Westphalia / Guetersloh
EPI_ISL_2869985	2020-06-18	2021-07-09	Europe / Germany / North Rhine-Westphalia / Guetersloh
EPI_ISL_2872086	2020-06-23	2021-07-09	Europe / Germany / North Rhine-Westphalia / Guetersloh
EPI_ISL_2869787	2020-05-26	2021-07-09	Europe / Germany / North Rhine-Westphalia / Guetersloh
EPI_ISL_2870350	2020-06-16	2021-07-09	Europe / Germany / North Rhine-Westphalia / Guetersloh
EPI_ISL_2872387	2020-06-24	2021-07-09	Europe / Germany / North Rhine-Westphalia / Guetersloh
EPI_ISL_2870370	2020-06-17	2021-07-09	Europe / Germany / North Rhine-Westphalia / Guetersloh
EPI_ISL_2869750	2020-06-19	2021-07-09	Europe / Germany / North Rhine-Westphalia / Guetersloh
EPI_ISL_2870291	2020-06-16	2021-07-09	Europe / Germany / North Rhine-Westphalia / Guetersloh
EPI_ISL_487419	2020-05-25	2020-07-14	Europe / Germany / North Rhine-Westphalia
EPI_ISL_2871176	2020-06-16	2021-07-09	Europe / Germany / North Rhine-Westphalia / Guetersloh
EPI_ISL_2871292	2020-06-17	2021-07-09	Europe / Germany / North Rhine-Westphalia / Guetersloh
EPI_ISL_2870892	2020-06-16	2021-07-09	Europe / Germany / North Rhine-Westphalia / Guetersloh
EPI_ISL_2869994	2020-06-19	2021-07-09	Europe / Germany / North Rhine-Westphalia / Guetersloh
EPI_ISL_2870294	2020-06-16	2021-07-09	Europe / Germany / North Rhine-Westphalia / Guetersloh
EPI_ISL_2871354	2020-06-19	2021-07-09	Europe / Germany / North Rhine-Westphalia / Guetersloh
EPI_ISL_2870895	2020-06-16	2021-07-09	Europe / Germany / North Rhine-Westphalia / Guetersloh
EPI_ISL_860481	2020-06-17	2021-01-22	Europe / Germany / North Rhine-Westphalia / Guetersloh
EPI_ISL_2872053	2020-06-23	2021-07-09	Europe / Germany / North Rhine-Westphalia / Guetersloh
EPI_ISL_2870156	2020-06-19	2021-07-09	Europe / Germany / North Rhine-Westphalia / Guetersloh
EPI_ISL_2870656	2020-06-16	2021-07-09	Europe / Germany / North Rhine-Westphalia / Guetersloh
EPI_ISL_2872256	2020-07-08	2021-07-09	Europe / Germany / North Rhine-Westphalia / Guetersloh
EPI_ISL_2870956	2020-06-17	2021-07-09	Europe / Germany / North Rhine-Westphalia / Guetersloh
EPI_ISL_860386	2020-06-08	2021-01-22	Europe / Germany / North Rhine-Westphalia / Guetersloh
EPI_ISL_2870258	2020-06-19	2021-07-09	Europe / Germany / North Rhine-Westphalia / Guetersloh
EPI_ISL_2869945	2020-06-12	2021-07-09	Europe / Germany / North Rhine-Westphalia / Guetersloh
EPI_ISL_2870319	2020-06-16	2021-07-09	Europe / Germany / North Rhine-Westphalia / Guetersloh
EPI_ISL_2871350	2020-06-19	2021-07-09	Europe / Germany / North Rhine-Westphalia / Guetersloh
EPI_ISL_2872250	2020-07-13	2021-07-09	Europe / Germany / North Rhine-Westphalia / Guetersloh
EPI_ISL_860359	2020-06-19	2021-01-22	Europe / Germany / North Rhine-Westphalia / Guetersloh
EPI_ISL_2869788	2020-06-09	2021-07-09	Europe / Germany / North Rhine-Westphalia / Guetersloh
EPI_ISL_860403	2020-06-20	2021-01-22	Europe / Germany / North Rhine-Westphalia / Guetersloh
EPI_ISL_2870989	2020-06-16	2021-07-09	Europe / Germany / North Rhine-Westphalia / Guetersloh
EPI_ISL_2871617	2020-06-20	2021-07-09	Europe / Germany / North Rhine-Westphalia / Guetersloh
EPI_ISL_2871014	2020-06-16	2021-07-09	Europe / Germany / North Rhine-Westphalia / Guetersloh
EPI_ISL_2869791	2020-06-16	2021-07-09	Europe / Germany / North Rhine-Westphalia / Guetersloh
EPI_ISL_2870302	2020-06-16	2021-07-09	Europe / Germany / North Rhine-Westphalia / Guetersloh
EPI_ISL_2870460	2020-06-16	2021-07-09	Europe / Germany / North Rhine-Westphalia / Guetersloh
EPI_ISL_2872308	2020-07-08	2021-07-09	Europe / Germany / North Rhine-Westphalia / Guetersloh
EPI_ISL_2871310	2020-06-18	2021-07-09	Europe / Germany / North Rhine-Westphalia / Guetersloh
EPI_ISL_2871561	2020-06-20	2021-07-09	Europe / Germany / North Rhine-Westphalia / Guetersloh
EPI_ISL_487409	2020-05-25	2020-07-14	Europe / Germany / North Rhine-Westphalia
EPI_ISL_2870215	2020-06-19	2021-07-09	Europe / Germany / North Rhine-Westphalia / Guetersloh
EPI_ISL_2870216	2020-06-19	2021-07-09	Europe / Germany / North Rhine-Westphalia / Guetersloh
EPI_ISL_476705	2020-05-20	2020-06-25	Europe / Germany / North Rhine-Westphalia
EPI_ISL_2870547	2020-06-16	2021-07-09	Europe / Germany / North Rhine-Westphalia / Guetersloh
EPI_ISL_860458	2020-06-19	2021-01-22	Europe / Germany / North Rhine-Westphalia / Guetersloh
EPI_ISL_2870062	2020-06-19	2021-07-09	Europe / Germany / North Rhine-Westphalia / Guetersloh
EPI_ISL_631280	2020-06-18	2020-11-10	Europe / Germany / North Rhine-Westphalia / Bielefeld
EPI_ISL_2872407	2020-09-07	2021-07-09	Europe / Germany / North Rhine-Westphalia / Guetersloh
EPI_ISL_2872393	2020-07-03	2021-07-09	Europe / Germany / North Rhine-Westphalia / Guetersloh
EPI_ISL_2872392	2020-06-28	2021-07-09	Europe / Germany / North Rhine-Westphalia / Guetersloh
EPI_ISL_2872389	2020-06-27	2021-07-09	Europe / Germany / North Rhine-Westphalia / Guetersloh
EPI_ISL_2872381	2020-06-22	2021-07-09	Europe / Germany / North Rhine-Westphalia / Guetersloh
EPI_ISL_2872378	2020-04-29	2021-07-09	Europe / Germany / North Rhine-Westphalia / Guetersloh
EPI_ISL_2872377	2020-04-18	2021-07-09	Europe / Germany / North Rhine-Westphalia / Guetersloh
EPI_ISL_2872329	2020-07-06	2021-07-09	Europe / Germany / North Rhine-Westphalia / Guetersloh
EPI_ISL_2872320	2020-06-24	2021-07-09	Europe / Germany / North Rhine-Westphalia / Guetersloh
EPI_ISL_2872318	2020-07-09	2021-07-09	Europe / Germany / North Rhine-Westphalia / Guetersloh
EPI_ISL_2872316	2020-07-09	2021-07-09	Europe / Germany / North Rhine-Westphalia / Guetersloh
EPI_ISL_2872315	2020-07-09	2021-07-09	Europe / Germany / North Rhine-Westphalia / Guetersloh
EPI_ISL_2872303	2020-07-14	2021-07-09	Europe / Germany / North Rhine-Westphalia / Guetersloh
EPI_ISL_2872300	2020-06-28	2021-07-09	Europe / Germany / North Rhine-Westphalia / Guetersloh
EPI_ISL_2872290	2020-06-25	2021-07-09	Europe / Germany / North Rhine-Westphalia / Guetersloh
EPI_ISL_2872289	2020-06-24	2021-07-09	Europe / Germany / North Rhine-Westphalia / Guetersloh
EPI_ISL_2872287	2020-07-09	2021-07-09	Europe / Germany / North Rhine-Westphalia / Guetersloh
EPI_ISL_2872284	2020-07-09	2021-07-09	Europe / Germany / North Rhine-Westphalia / Guetersloh
EPI_ISL_2872279	2020-07-08	2021-07-09	Europe / Germany / North Rhine-Westphalia / Guetersloh
EPI_ISL_2872270	2020-07-08	2021-07-09	Europe / Germany / North Rhine-Westphalia / Guetersloh
EPI_ISL_2872269	2020-07-08	2021-07-09	Europe / Germany / North Rhine-Westphalia / Guetersloh
EPI_ISL_2872268	2020-07-08	2021-07-09	Europe / Germany / North Rhine-Westphalia / Guetersloh
EPI_ISL_2872266	2020-07-08	2021-07-09	Europe / Germany / North Rhine-Westphalia / Guetersloh
EPI_ISL_2872259	2020-07-09	2021-07-09	Europe / Germany / North Rhine-Westphalia / Guetersloh
EPI_ISL_2872257	2020-07-09	2021-07-09	Europe / Germany / North Rhine-Westphalia / Guetersloh
EPI_ISL_2872251	2020-07-09	2021-07-09	Europe / Germany / North Rhine-Westphalia / Guetersloh
EPI_ISL_2872248	2020-07-09	2021-07-09	Europe / Germany / North Rhine-Westphalia / Guetersloh
EPI_ISL_2872247	2020-07-08	2021-07-09	Europe / Germany / North Rhine-Westphalia / Guetersloh
EPI_ISL_2872245	2020-07-04	2021-07-09	Europe / Germany / North Rhine-Westphalia / Guetersloh
EPI_ISL_2872244	2020-07-08	2021-07-09	Europe / Germany / North Rhine-Westphalia / Guetersloh
EPI_ISL_2872242	2020-07-08	2021-07-09	Europe / Germany / North Rhine-Westphalia / Guetersloh
EPI_ISL_2872241	2020-07-14	2021-07-09	Europe / Germany / North Rhine-Westphalia / Guetersloh
EPI_ISL_2872237	2020-07-08	2021-07-09	Europe / Germany / North Rhine-Westphalia / Guetersloh
EPI_ISL_2872236	2020-07-10	2021-07-09	Europe / Germany / North Rhine-Westphalia / Guetersloh
EPI_ISL_2872234	2020-07-09	2021-07-09	Europe / Germany / North Rhine-Westphalia / Guetersloh
EPI_ISL_2872231	2020-06-26	2021-07-09	Europe / Germany / North Rhine-Westphalia / Guetersloh
EPI_ISL_2872230	2020-06-26	2021-07-09	Europe / Germany / North Rhine-Westphalia / Guetersloh
EPI_ISL_2872225	2020-06-26	2021-07-09	Europe / Germany / North Rhine-Westphalia / Guetersloh
EPI_ISL_2872221	2020-06-26	2021-07-09	Europe / Germany / North Rhine-Westphalia / Guetersloh
EPI_ISL_2872219	2020-06-26	2021-07-09	Europe / Germany / North Rhine-Westphalia / Guetersloh
EPI_ISL_2872218	2020-06-26	2021-07-09	Europe / Germany / North Rhine-Westphalia / Guetersloh
EPI_ISL_2872216	2020-06-25	2021-07-09	Europe / Germany / North Rhine-Westphalia / Guetersloh
EPI_ISL_2872215	2020-06-25	2021-07-09	Europe / Germany / North Rhine-Westphalia / Guetersloh
EPI_ISL_2872212	2020-06-26	2021-07-09	Europe / Germany / North Rhine-Westphalia / Guetersloh
EPI_ISL_2872210	2020-06-25	2021-07-09	Europe / Germany / North Rhine-Westphalia / Guetersloh
EPI_ISL_2872207	2020-06-26	2021-07-09	Europe / Germany / North Rhine-Westphalia / Guetersloh
EPI_ISL_2872203	2020-06-24	2021-07-09	Europe / Germany / North Rhine-Westphalia / Guetersloh
EPI_ISL_2872200	2020-06-24	2021-07-09	Europe / Germany / North Rhine-Westphalia / Guetersloh
EPI_ISL_2872198	2020-06-24	2021-07-09	Europe / Germany / North Rhine-Westphalia / Guetersloh
EPI_ISL_2872197	2020-06-24	2021-07-09	Europe / Germany / North Rhine-Westphalia / Guetersloh
EPI_ISL_2872194	2020-06-24	2021-07-09	Europe / Germany / North Rhine-Westphalia / Guetersloh
EPI_ISL_2872192	2020-06-24	2021-07-09	Europe / Germany / North Rhine-Westphalia / Guetersloh
EPI_ISL_2872191	2020-06-24	2021-07-09	Europe / Germany / North Rhine-Westphalia / Guetersloh
EPI_ISL_2872189	2020-06-24	2021-07-09	Europe / Germany / North Rhine-Westphalia / Guetersloh
EPI_ISL_2872188	2020-06-24	2021-07-09	Europe / Germany / North Rhine-Westphalia / Guetersloh
EPI_ISL_2872184	2020-06-24	2021-07-09	Europe / Germany / North Rhine-Westphalia / Guetersloh
EPI_ISL_2872183	2020-06-24	2021-07-09	Europe / Germany / North Rhine-Westphalia / Guetersloh
EPI_ISL_2872180	2020-06-24	2021-07-09	Europe / Germany / North Rhine-Westphalia / Guetersloh
EPI_ISL_2872178	2020-06-24	2021-07-09	Europe / Germany / North Rhine-Westphalia / Guetersloh
EPI_ISL_2872175	2020-06-24	2021-07-09	Europe / Germany / North Rhine-Westphalia / Guetersloh
EPI_ISL_2872172	2020-06-23	2021-07-09	Europe / Germany / North Rhine-Westphalia / Guetersloh
EPI_ISL_2872168	2020-06-23	2021-07-09	Europe / Germany / North Rhine-Westphalia / Guetersloh
EPI_ISL_2872166	2020-06-27	2021-07-09	Europe / Germany / North Rhine-Westphalia / Guetersloh
EPI_ISL_2872160	2020-06-24	2021-07-09	Europe / Germany / North Rhine-Westphalia / Guetersloh
EPI_ISL_2872157	2020-06-24	2021-07-09	Europe / Germany / North Rhine-Westphalia / Guetersloh
EPI_ISL_2872155	2020-06-23	2021-07-09	Europe / Germany / North Rhine-Westphalia / Guetersloh
EPI_ISL_2872154	2020-06-23	2021-07-09	Europe / Germany / North Rhine-Westphalia / Guetersloh
EPI_ISL_2872149	2020-06-23	2021-07-09	Europe / Germany / North Rhine-Westphalia / Guetersloh
EPI_ISL_2872148	2020-06-23	2021-07-09	Europe / Germany / North Rhine-Westphalia / Guetersloh
EPI_ISL_2872146	2020-06-23	2021-07-09	Europe / Germany / North Rhine-Westphalia / Guetersloh
EPI_ISL_2872145	2020-06-23	2021-07-09	Europe / Germany / North Rhine-Westphalia / Guetersloh
EPI_ISL_2872143	2020-06-23	2021-07-09	Europe / Germany / North Rhine-Westphalia / Guetersloh
EPI_ISL_2872142	2020-06-23	2021-07-09	Europe / Germany / North Rhine-Westphalia / Guetersloh
EPI_ISL_2872140	2020-06-23	2021-07-09	Europe / Germany / North Rhine-Westphalia / Guetersloh
EPI_ISL_2872139	2020-06-23	2021-07-09	Europe / Germany / North Rhine-Westphalia / Guetersloh
EPI_ISL_2872136	2020-06-23	2021-07-09	Europe / Germany / North Rhine-Westphalia / Guetersloh
EPI_ISL_2872135	2020-06-23	2021-07-09	Europe / Germany / North Rhine-Westphalia / Guetersloh
EPI_ISL_2872134	2020-06-23	2021-07-09	Europe / Germany / North Rhine-Westphalia / Guetersloh
EPI_ISL_2872133	2020-06-23	2021-07-09	Europe / Germany / North Rhine-Westphalia / Guetersloh
EPI_ISL_2872132	2020-06-23	2021-07-09	Europe / Germany / North Rhine-Westphalia / Guetersloh
EPI_ISL_2872127	2020-06-23	2021-07-09	Europe / Germany / North Rhine-Westphalia / Guetersloh
EPI_ISL_2872126	2020-06-23	2021-07-09	Europe / Germany / North Rhine-Westphalia / Guetersloh
EPI_ISL_2872125	2020-06-23	2021-07-09	Europe / Germany / North Rhine-Westphalia / Guetersloh
EPI_ISL_2872124	2020-06-23	2021-07-09	Europe / Germany / North Rhine-Westphalia / Guetersloh
EPI_ISL_2872122	2020-06-23	2021-07-09	Europe / Germany / North Rhine-Westphalia / Guetersloh
EPI_ISL_2872121	2020-06-23	2021-07-09	Europe / Germany / North Rhine-Westphalia / Guetersloh
EPI_ISL_2872119	2020-06-23	2021-07-09	Europe / Germany / North Rhine-Westphalia / Guetersloh
EPI_ISL_2872116	2020-06-23	2021-07-09	Europe / Germany / North Rhine-Westphalia / Guetersloh
EPI_ISL_2872114	2020-06-23	2021-07-09	Europe / Germany / North Rhine-Westphalia / Guetersloh
EPI_ISL_2872113	2020-06-23	2021-07-09	Europe / Germany / North Rhine-Westphalia / Guetersloh
EPI_ISL_2872111	2020-06-23	2021-07-09	Europe / Germany / North Rhine-Westphalia / Guetersloh
EPI_ISL_2872108	2020-06-23	2021-07-09	Europe / Germany / North Rhine-Westphalia / Guetersloh
EPI_ISL_2872105	2020-06-23	2021-07-09	Europe / Germany / North Rhine-Westphalia / Guetersloh
EPI_ISL_2872102	2020-06-23	2021-07-09	Europe / Germany / North Rhine-Westphalia / Guetersloh
EPI_ISL_2872099	2020-06-23	2021-07-09	Europe / Germany / North Rhine-Westphalia / Guetersloh
EPI_ISL_2872096	2020-06-23	2021-07-09	Europe / Germany / North Rhine-Westphalia / Guetersloh
EPI_ISL_2872093	2020-06-23	2021-07-09	Europe / Germany / North Rhine-Westphalia / Guetersloh
EPI_ISL_2872092	2020-06-23	2021-07-09	Europe / Germany / North Rhine-Westphalia / Guetersloh
EPI_ISL_2872090	2020-06-23	2021-07-09	Europe / Germany / North Rhine-Westphalia / Guetersloh
EPI_ISL_2872089	2020-06-23	2021-07-09	Europe / Germany / North Rhine-Westphalia / Guetersloh
EPI_ISL_2872084	2020-06-23	2021-07-09	Europe / Germany / North Rhine-Westphalia / Guetersloh
EPI_ISL_2872081	2020-06-23	2021-07-09	Europe / Germany / North Rhine-Westphalia / Guetersloh
EPI_ISL_2872080	2020-06-23	2021-07-09	Europe / Germany / North Rhine-Westphalia / Guetersloh
EPI_ISL_2872077	2020-06-23	2021-07-09	Europe / Germany / North Rhine-Westphalia / Guetersloh
EPI_ISL_2872075	2020-06-23	2021-07-09	Europe / Germany / North Rhine-Westphalia / Guetersloh
EPI_ISL_2872073	2020-06-23	2021-07-09	Europe / Germany / North Rhine-Westphalia / Guetersloh
EPI_ISL_2872072	2020-06-23	2021-07-09	Europe / Germany / North Rhine-Westphalia / Guetersloh
EPI_ISL_2872069	2020-06-23	2021-07-09	Europe / Germany / North Rhine-Westphalia / Guetersloh
EPI_ISL_2872067	2020-06-23	2021-07-09	Europe / Germany / North Rhine-Westphalia / Guetersloh
EPI_ISL_2872066	2020-06-23	2021-07-09	Europe / Germany / North Rhine-Westphalia / Guetersloh
EPI_ISL_2872063	2020-06-23	2021-07-09	Europe / Germany / North Rhine-Westphalia / Guetersloh
EPI_ISL_2872060	2020-06-23	2021-07-09	Europe / Germany / North Rhine-Westphalia / Guetersloh
EPI_ISL_2872058	2020-06-23	2021-07-09	Europe / Germany / North Rhine-Westphalia / Guetersloh
EPI_ISL_2872057	2020-06-23	2021-07-09	Europe / Germany / North Rhine-Westphalia / Guetersloh
EPI_ISL_2872055	2020-06-23	2021-07-09	Europe / Germany / North Rhine-Westphalia / Guetersloh
EPI_ISL_2872052	2020-06-24	2021-07-09	Europe / Germany / North Rhine-Westphalia / Guetersloh
EPI_ISL_2872049	2020-06-24	2021-07-09	Europe / Germany / North Rhine-Westphalia / Guetersloh
EPI_ISL_2872047	2020-06-24	2021-07-09	Europe / Germany / North Rhine-Westphalia / Guetersloh
EPI_ISL_2872046	2020-06-24	2021-07-09	Europe / Germany / North Rhine-Westphalia / Guetersloh
EPI_ISL_2872044	2020-06-24	2021-07-09	Europe / Germany / North Rhine-Westphalia / Guetersloh
EPI_ISL_2872043	2020-06-22	2021-07-09	Europe / Germany / North Rhine-Westphalia / Guetersloh
EPI_ISL_2872041	2020-06-21	2021-07-09	Europe / Germany / North Rhine-Westphalia / Guetersloh
EPI_ISL_2872040	2020-06-27	2021-07-09	Europe / Germany / North Rhine-Westphalia / Guetersloh
EPI_ISL_2872038	2020-06-27	2021-07-09	Europe / Germany / North Rhine-Westphalia / Guetersloh
EPI_ISL_2872035	2020-06-21	2021-07-09	Europe / Germany / North Rhine-Westphalia / Guetersloh
EPI_ISL_2872034	2020-06-21	2021-07-09	Europe / Germany / North Rhine-Westphalia / Guetersloh
EPI_ISL_2872028	2020-06-21	2021-07-09	Europe / Germany / North Rhine-Westphalia / Guetersloh
EPI_ISL_2872025	2020-06-21	2021-07-09	Europe / Germany / North Rhine-Westphalia / Guetersloh
EPI_ISL_2872023	2020-06-21	2021-07-09	Europe / Germany / North Rhine-Westphalia / Guetersloh
EPI_ISL_2872022	2020-06-21	2021-07-09	Europe / Germany / North Rhine-Westphalia / Guetersloh
EPI_ISL_2872020	2020-06-21	2021-07-09	Europe / Germany / North Rhine-Westphalia / Guetersloh
EPI_ISL_2872019	2020-06-21	2021-07-09	Europe / Germany / North Rhine-Westphalia / Guetersloh
EPI_ISL_2872015	2020-06-21	2021-07-09	Europe / Germany / North Rhine-Westphalia / Guetersloh
EPI_ISL_2872005	2020-07-01	2021-07-09	Europe / Germany / North Rhine-Westphalia / Guetersloh
EPI_ISL_2872003	2020-06-25	2021-07-09	Europe / Germany / North Rhine-Westphalia / Guetersloh
EPI_ISL_2871999	2020-06-26	2021-07-09	Europe / Germany / North Rhine-Westphalia / Guetersloh
EPI_ISL_2871997	2020-06-23	2021-07-09	Europe / Germany / North Rhine-Westphalia / Guetersloh
EPI_ISL_2871996	2020-06-21	2021-07-09	Europe / Germany / North Rhine-Westphalia / Guetersloh
EPI_ISL_2871994	2020-06-24	2021-07-09	Europe / Germany / North Rhine-Westphalia / Guetersloh
EPI_ISL_2871993	2020-06-23	2021-07-09	Europe / Germany / North Rhine-Westphalia / Guetersloh
EPI_ISL_2871990	2020-06-23	2021-07-09	Europe / Germany / North Rhine-Westphalia / Guetersloh
EPI_ISL_2871988	2020-06-23	2021-07-09	Europe / Germany / North Rhine-Westphalia / Guetersloh
EPI_ISL_2871984	2020-06-23	2021-07-09	Europe / Germany / North Rhine-Westphalia / Guetersloh
EPI_ISL_2871982	2020-06-23	2021-07-09	Europe / Germany / North Rhine-Westphalia / Guetersloh
EPI_ISL_2871976	2020-06-23	2021-07-09	Europe / Germany / North Rhine-Westphalia / Guetersloh
EPI_ISL_2871975	2020-06-23	2021-07-09	Europe / Germany / North Rhine-Westphalia / Guetersloh
EPI_ISL_2871973	2020-06-23	2021-07-09	Europe / Germany / North Rhine-Westphalia / Guetersloh
EPI_ISL_2871970	2020-06-23	2021-07-09	Europe / Germany / North Rhine-Westphalia / Guetersloh
EPI_ISL_2871967	2020-06-23	2021-07-09	Europe / Germany / North Rhine-Westphalia / Guetersloh
EPI_ISL_2871962	2020-06-23	2021-07-09	Europe / Germany / North Rhine-Westphalia / Guetersloh
EPI_ISL_2871959	2020-06-23	2021-07-09	Europe / Germany / North Rhine-Westphalia / Guetersloh
EPI_ISL_2871955	2020-06-23	2021-07-09	Europe / Germany / North Rhine-Westphalia / Guetersloh
EPI_ISL_2871952	2020-06-20	2021-07-09	Europe / Germany / North Rhine-Westphalia / Guetersloh
EPI_ISL_2871949	2020-06-20	2021-07-09	Europe / Germany / North Rhine-Westphalia / Guetersloh
EPI_ISL_2871947	2020-06-20	2021-07-09	Europe / Germany / North Rhine-Westphalia / Guetersloh
EPI_ISL_2871945	2020-06-23	2021-07-09	Europe / Germany / North Rhine-Westphalia / Guetersloh
EPI_ISL_2871944	2020-06-23	2021-07-09	Europe / Germany / North Rhine-Westphalia / Guetersloh
EPI_ISL_2871942	2020-06-23	2021-07-09	Europe / Germany / North Rhine-Westphalia / Guetersloh
EPI_ISL_2871941	2020-06-23	2021-07-09	Europe / Germany / North Rhine-Westphalia / Guetersloh
EPI_ISL_2871939	2020-06-23	2021-07-09	Europe / Germany / North Rhine-Westphalia / Guetersloh
EPI_ISL_2871938	2020-06-23	2021-07-09	Europe / Germany / North Rhine-Westphalia / Guetersloh
EPI_ISL_2871932	2020-06-26	2021-07-09	Europe / Germany / North Rhine-Westphalia / Guetersloh
EPI_ISL_2871924	2020-06-20	2021-07-09	Europe / Germany / North Rhine-Westphalia / Guetersloh
EPI_ISL_2871923	2020-06-20	2021-07-09	Europe / Germany / North Rhine-Westphalia / Guetersloh
EPI_ISL_2871918	2020-06-20	2021-07-09	Europe / Germany / North Rhine-Westphalia / Guetersloh
EPI_ISL_2871912	2020-06-20	2021-07-09	Europe / Germany / North Rhine-Westphalia / Guetersloh
EPI_ISL_2871910	2020-06-24	2021-07-09	Europe / Germany / North Rhine-Westphalia / Guetersloh
EPI_ISL_2871906	2020-06-20	2021-07-09	Europe / Germany / North Rhine-Westphalia / Guetersloh
EPI_ISL_2871905	2020-06-23	2021-07-09	Europe / Germany / North Rhine-Westphalia / Guetersloh
EPI_ISL_2871903	2020-06-20	2021-07-09	Europe / Germany / North Rhine-Westphalia / Guetersloh
EPI_ISL_2871902	2020-06-20	2021-07-09	Europe / Germany / North Rhine-Westphalia / Guetersloh
EPI_ISL_2871897	2020-06-25	2021-07-09	Europe / Germany / North Rhine-Westphalia / Guetersloh
EPI_ISL_2871895	2020-06-26	2021-07-09	Europe / Germany / North Rhine-Westphalia / Guetersloh
EPI_ISL_2871892	2020-06-24	2021-07-09	Europe / Germany / North Rhine-Westphalia / Guetersloh
EPI_ISL_2871886	2020-06-23	2021-07-09	Europe / Germany / North Rhine-Westphalia / Guetersloh
EPI_ISL_2871882	2020-06-23	2021-07-09	Europe / Germany / North Rhine-Westphalia / Guetersloh
EPI_ISL_2871880	2020-06-23	2021-07-09	Europe / Germany / North Rhine-Westphalia / Guetersloh
EPI_ISL_2871878	2020-06-23	2021-07-09	Europe / Germany / North Rhine-Westphalia / Guetersloh
EPI_ISL_2871872	2020-06-23	2021-07-09	Europe / Germany / North Rhine-Westphalia / Guetersloh
EPI_ISL_2871869	2020-06-23	2021-07-09	Europe / Germany / North Rhine-Westphalia / Guetersloh
EPI_ISL_2871866	2020-06-24	2021-07-09	Europe / Germany / North Rhine-Westphalia / Guetersloh
EPI_ISL_2871865	2020-06-24	2021-07-09	Europe / Germany / North Rhine-Westphalia / Guetersloh
EPI_ISL_2871862	2020-06-21	2021-07-09	Europe / Germany / North Rhine-Westphalia / Guetersloh
EPI_ISL_2871857	2020-06-21	2021-07-09	Europe / Germany / North Rhine-Westphalia / Guetersloh
EPI_ISL_2871856	2020-06-24	2021-07-09	Europe / Germany / North Rhine-Westphalia / Guetersloh
EPI_ISL_2871853	2020-06-21	2021-07-09	Europe / Germany / North Rhine-Westphalia / Guetersloh
EPI_ISL_2871848	2020-06-21	2021-07-09	Europe / Germany / North Rhine-Westphalia / Guetersloh
EPI_ISL_2871843	2020-06-21	2021-07-09	Europe / Germany / North Rhine-Westphalia / Guetersloh
EPI_ISL_2871842	2020-06-21	2021-07-09	Europe / Germany / North Rhine-Westphalia / Guetersloh
EPI_ISL_2871840	2020-06-21	2021-07-09	Europe / Germany / North Rhine-Westphalia / Guetersloh
EPI_ISL_2871838	2020-06-21	2021-07-09	Europe / Germany / North Rhine-Westphalia / Guetersloh
EPI_ISL_2871837	2020-06-21	2021-07-09	Europe / Germany / North Rhine-Westphalia / Guetersloh
EPI_ISL_2871834	2020-06-21	2021-07-09	Europe / Germany / North Rhine-Westphalia / Guetersloh
EPI_ISL_2871830	2020-06-21	2021-07-09	Europe / Germany / North Rhine-Westphalia / Guetersloh
EPI_ISL_2871829	2020-06-21	2021-07-09	Europe / Germany / North Rhine-Westphalia / Guetersloh
EPI_ISL_2871827	2020-06-21	2021-07-09	Europe / Germany / North Rhine-Westphalia / Guetersloh
EPI_ISL_2871821	2020-06-21	2021-07-09	Europe / Germany / North Rhine-Westphalia / Guetersloh
EPI_ISL_2871820	2020-06-21	2021-07-09	Europe / Germany / North Rhine-Westphalia / Guetersloh
EPI_ISL_2871815	2020-06-21	2021-07-09	Europe / Germany / North Rhine-Westphalia / Guetersloh
EPI_ISL_2871813	2020-06-21	2021-07-09	Europe / Germany / North Rhine-Westphalia / Guetersloh
EPI_ISL_2871807	2020-06-20	2021-07-09	Europe / Germany / North Rhine-Westphalia / Guetersloh
EPI_ISL_2871806	2020-06-20	2021-07-09	Europe / Germany / North Rhine-Westphalia / Guetersloh
EPI_ISL_2871798	2020-06-21	2021-07-09	Europe / Germany / North Rhine-Westphalia / Guetersloh
EPI_ISL_2871795	2020-06-20	2021-07-09	Europe / Germany / North Rhine-Westphalia / Guetersloh
EPI_ISL_2871790	2020-06-21	2021-07-09	Europe / Germany / North Rhine-Westphalia / Guetersloh
EPI_ISL_2871789	2020-06-20	2021-07-09	Europe / Germany / North Rhine-Westphalia / Guetersloh
EPI_ISL_2871787	2020-06-21	2021-07-09	Europe / Germany / North Rhine-Westphalia / Guetersloh
EPI_ISL_2871783	2020-06-21	2021-07-09	Europe / Germany / North Rhine-Westphalia / Guetersloh
EPI_ISL_2871781	2020-06-21	2021-07-09	Europe / Germany / North Rhine-Westphalia / Guetersloh
EPI_ISL_2871780	2020-06-21	2021-07-09	Europe / Germany / North Rhine-Westphalia / Guetersloh
EPI_ISL_2871778	2020-06-21	2021-07-09	Europe / Germany / North Rhine-Westphalia / Guetersloh
EPI_ISL_2871777	2020-06-20	2021-07-09	Europe / Germany / North Rhine-Westphalia / Guetersloh
EPI_ISL_2871776	2020-06-20	2021-07-09	Europe / Germany / North Rhine-Westphalia / Guetersloh
EPI_ISL_2871759	2020-06-20	2021-07-09	Europe / Germany / North Rhine-Westphalia / Guetersloh
EPI_ISL_2871758	2020-06-21	2021-07-09	Europe / Germany / North Rhine-Westphalia / Guetersloh
EPI_ISL_2871756	2020-06-21	2021-07-09	Europe / Germany / North Rhine-Westphalia / Guetersloh
EPI_ISL_2871753	2020-06-21	2021-07-09	Europe / Germany / North Rhine-Westphalia / Guetersloh
EPI_ISL_2871752	2020-06-21	2021-07-09	Europe / Germany / North Rhine-Westphalia / Guetersloh
EPI_ISL_2871747	2020-06-21	2021-07-09	Europe / Germany / North Rhine-Westphalia / Guetersloh
EPI_ISL_2871745	2020-06-21	2021-07-09	Europe / Germany / North Rhine-Westphalia / Guetersloh
EPI_ISL_2871741	2020-06-21	2021-07-09	Europe / Germany / North Rhine-Westphalia / Guetersloh
EPI_ISL_2871736	2020-06-21	2021-07-09	Europe / Germany / North Rhine-Westphalia / Guetersloh
EPI_ISL_2871735	2020-06-21	2021-07-09	Europe / Germany / North Rhine-Westphalia / Guetersloh
EPI_ISL_2871731	2020-06-21	2021-07-09	Europe / Germany / North Rhine-Westphalia / Guetersloh
EPI_ISL_2871729	2020-06-21	2021-07-09	Europe / Germany / North Rhine-Westphalia / Guetersloh
EPI_ISL_2871724	2020-06-21	2021-07-09	Europe / Germany / North Rhine-Westphalia / Guetersloh
EPI_ISL_2871723	2020-06-21	2021-07-09	Europe / Germany / North Rhine-Westphalia / Guetersloh
EPI_ISL_2871722	2020-06-21	2021-07-09	Europe / Germany / North Rhine-Westphalia / Guetersloh
EPI_ISL_2871720	2020-06-21	2021-07-09	Europe / Germany / North Rhine-Westphalia / Guetersloh
EPI_ISL_2871718	2020-06-21	2021-07-09	Europe / Germany / North Rhine-Westphalia / Guetersloh
EPI_ISL_2871717	2020-06-21	2021-07-09	Europe / Germany / North Rhine-Westphalia / Guetersloh
EPI_ISL_2871706	2020-06-23	2021-07-09	Europe / Germany / North Rhine-Westphalia / Guetersloh
EPI_ISL_2871698	2020-06-23	2021-07-09	Europe / Germany / North Rhine-Westphalia / Guetersloh
EPI_ISL_2871697	2020-06-23	2021-07-09	Europe / Germany / North Rhine-Westphalia / Guetersloh
EPI_ISL_2871695	2020-06-23	2021-07-09	Europe / Germany / North Rhine-Westphalia / Guetersloh
EPI_ISL_2871689	2020-06-23	2021-07-09	Europe / Germany / North Rhine-Westphalia / Guetersloh
EPI_ISL_2871682	2020-06-21	2021-07-09	Europe / Germany / North Rhine-Westphalia / Guetersloh
EPI_ISL_2871674	2020-06-24	2021-07-09	Europe / Germany / North Rhine-Westphalia / Guetersloh
EPI_ISL_2871673	2020-06-24	2021-07-09	Europe / Germany / North Rhine-Westphalia / Guetersloh
EPI_ISL_2871670	2020-06-24	2021-07-09	Europe / Germany / North Rhine-Westphalia / Guetersloh
EPI_ISL_2871662	2020-06-20	2021-07-09	Europe / Germany / North Rhine-Westphalia / Guetersloh
EPI_ISL_2871657	2020-06-20	2021-07-09	Europe / Germany / North Rhine-Westphalia / Guetersloh
EPI_ISL_2871656	2020-06-20	2021-07-09	Europe / Germany / North Rhine-Westphalia / Guetersloh
EPI_ISL_2871654	2020-06-20	2021-07-09	Europe / Germany / North Rhine-Westphalia / Guetersloh
EPI_ISL_2871647	2020-06-20	2021-07-09	Europe / Germany / North Rhine-Westphalia / Guetersloh
EPI_ISL_2871644	2020-06-20	2021-07-09	Europe / Germany / North Rhine-Westphalia / Guetersloh
EPI_ISL_2871642	2020-06-20	2021-07-09	Europe / Germany / North Rhine-Westphalia / Guetersloh
EPI_ISL_2871641	2020-06-20	2021-07-09	Europe / Germany / North Rhine-Westphalia / Guetersloh
EPI_ISL_2871639	2020-06-20	2021-07-09	Europe / Germany / North Rhine-Westphalia / Guetersloh
EPI_ISL_2871636	2020-06-20	2021-07-09	Europe / Germany / North Rhine-Westphalia / Guetersloh
EPI_ISL_2871634	2020-06-20	2021-07-09	Europe / Germany / North Rhine-Westphalia / Guetersloh
EPI_ISL_2871633	2020-06-20	2021-07-09	Europe / Germany / North Rhine-Westphalia / Guetersloh
EPI_ISL_2871629	2020-06-20	2021-07-09	Europe / Germany / North Rhine-Westphalia / Guetersloh
EPI_ISL_2871626	2020-06-20	2021-07-09	Europe / Germany / North Rhine-Westphalia / Guetersloh
EPI_ISL_2871621	2020-06-20	2021-07-09	Europe / Germany / North Rhine-Westphalia / Guetersloh
EPI_ISL_2871618	2020-06-20	2021-07-09	Europe / Germany / North Rhine-Westphalia / Guetersloh
EPI_ISL_2871612	2020-06-20	2021-07-09	Europe / Germany / North Rhine-Westphalia / Guetersloh
EPI_ISL_2871611	2020-06-20	2021-07-09	Europe / Germany / North Rhine-Westphalia / Guetersloh
EPI_ISL_2871608	2020-06-20	2021-07-09	Europe / Germany / North Rhine-Westphalia / Guetersloh
EPI_ISL_2871605	2020-06-20	2021-07-09	Europe / Germany / North Rhine-Westphalia / Guetersloh
EPI_ISL_2871603	2020-06-20	2021-07-09	Europe / Germany / North Rhine-Westphalia / Guetersloh
EPI_ISL_2871600	2020-06-20	2021-07-09	Europe / Germany / North Rhine-Westphalia / Guetersloh
EPI_ISL_2871597	2020-06-20	2021-07-09	Europe / Germany / North Rhine-Westphalia / Guetersloh
EPI_ISL_2871591	2020-06-20	2021-07-09	Europe / Germany / North Rhine-Westphalia / Guetersloh
EPI_ISL_2871590	2020-06-20	2021-07-09	Europe / Germany / North Rhine-Westphalia / Guetersloh
EPI_ISL_2871587	2020-06-20	2021-07-09	Europe / Germany / North Rhine-Westphalia / Guetersloh
EPI_ISL_2871584	2020-06-20	2021-07-09	Europe / Germany / North Rhine-Westphalia / Guetersloh
EPI_ISL_2871582	2020-06-20	2021-07-09	Europe / Germany / North Rhine-Westphalia / Guetersloh
EPI_ISL_2871575	2020-06-20	2021-07-09	Europe / Germany / North Rhine-Westphalia / Guetersloh
EPI_ISL_2871573	2020-06-20	2021-07-09	Europe / Germany / North Rhine-Westphalia / Guetersloh
EPI_ISL_2871572	2020-06-20	2021-07-09	Europe / Germany / North Rhine-Westphalia / Guetersloh
EPI_ISL_2871570	2020-06-20	2021-07-09	Europe / Germany / North Rhine-Westphalia / Guetersloh
EPI_ISL_2871568	2020-06-25	2021-07-09	Europe / Germany / North Rhine-Westphalia / Guetersloh
EPI_ISL_2871559	2020-06-20	2021-07-09	Europe / Germany / North Rhine-Westphalia / Guetersloh
EPI_ISL_2871556	2020-06-20	2021-07-09	Europe / Germany / North Rhine-Westphalia / Guetersloh
EPI_ISL_2871555	2020-06-20	2021-07-09	Europe / Germany / North Rhine-Westphalia / Guetersloh
EPI_ISL_2871554	2020-06-20	2021-07-09	Europe / Germany / North Rhine-Westphalia / Guetersloh
EPI_ISL_2871552	2020-06-20	2021-07-09	Europe / Germany / North Rhine-Westphalia / Guetersloh
EPI_ISL_2871550	2020-06-20	2021-07-09	Europe / Germany / North Rhine-Westphalia / Guetersloh
EPI_ISL_2871546	2020-06-20	2021-07-09	Europe / Germany / North Rhine-Westphalia / Guetersloh
EPI_ISL_2871545	2020-06-20	2021-07-09	Europe / Germany / North Rhine-Westphalia / Guetersloh
EPI_ISL_2871540	2020-06-20	2021-07-09	Europe / Germany / North Rhine-Westphalia / Guetersloh
EPI_ISL_2871539	2020-06-20	2021-07-09	Europe / Germany / North Rhine-Westphalia / Guetersloh
EPI_ISL_2871536	2020-06-20	2021-07-09	Europe / Germany / North Rhine-Westphalia / Guetersloh
EPI_ISL_2871529	2020-06-20	2021-07-09	Europe / Germany / North Rhine-Westphalia / Guetersloh
EPI_ISL_2871528	2020-06-20	2021-07-09	Europe / Germany / North Rhine-Westphalia / Guetersloh
EPI_ISL_2871526	2020-06-20	2021-07-09	Europe / Germany / North Rhine-Westphalia / Guetersloh
EPI_ISL_2871520	2020-06-20	2021-07-09	Europe / Germany / North Rhine-Westphalia / Guetersloh
EPI_ISL_2871516	2020-06-20	2021-07-09	Europe / Germany / North Rhine-Westphalia / Guetersloh
EPI_ISL_2871504	2020-06-20	2021-07-09	Europe / Germany / North Rhine-Westphalia / Guetersloh
EPI_ISL_2871501	2020-06-20	2021-07-09	Europe / Germany / North Rhine-Westphalia / Guetersloh
EPI_ISL_2871493	2020-06-20	2021-07-09	Europe / Germany / North Rhine-Westphalia / Guetersloh
EPI_ISL_2871489	2020-06-20	2021-07-09	Europe / Germany / North Rhine-Westphalia / Guetersloh
EPI_ISL_2871487	2020-06-20	2021-07-09	Europe / Germany / North Rhine-Westphalia / Guetersloh
EPI_ISL_2871486	2020-06-20	2021-07-09	Europe / Germany / North Rhine-Westphalia / Guetersloh
EPI_ISL_2871484	2020-06-20	2021-07-09	Europe / Germany / North Rhine-Westphalia / Guetersloh
EPI_ISL_2871480	2020-06-20	2021-07-09	Europe / Germany / North Rhine-Westphalia / Guetersloh
EPI_ISL_2871478	2020-06-20	2021-07-09	Europe / Germany / North Rhine-Westphalia / Guetersloh
EPI_ISL_2871475	2020-06-20	2021-07-09	Europe / Germany / North Rhine-Westphalia / Guetersloh
EPI_ISL_2871472	2020-06-20	2021-07-09	Europe / Germany / North Rhine-Westphalia / Guetersloh
EPI_ISL_2871469	2020-06-20	2021-07-09	Europe / Germany / North Rhine-Westphalia / Guetersloh
EPI_ISL_2871463	2020-06-20	2021-07-09	Europe / Germany / North Rhine-Westphalia / Guetersloh
EPI_ISL_2871459	2020-06-20	2021-07-09	Europe / Germany / North Rhine-Westphalia / Guetersloh
EPI_ISL_2871456	2020-06-20	2021-07-09	Europe / Germany / North Rhine-Westphalia / Guetersloh
EPI_ISL_2871453	2020-06-20	2021-07-09	Europe / Germany / North Rhine-Westphalia / Guetersloh
EPI_ISL_2871450	2020-06-20	2021-07-09	Europe / Germany / North Rhine-Westphalia / Guetersloh
EPI_ISL_2871446	2020-06-20	2021-07-09	Europe / Germany / North Rhine-Westphalia / Guetersloh
EPI_ISL_2871441	2020-06-20	2021-07-09	Europe / Germany / North Rhine-Westphalia / Guetersloh
EPI_ISL_2871432	2020-06-20	2021-07-09	Europe / Germany / North Rhine-Westphalia / Guetersloh
EPI_ISL_2871429	2020-06-20	2021-07-09	Europe / Germany / North Rhine-Westphalia / Guetersloh
EPI_ISL_2871426	2020-06-20	2021-07-09	Europe / Germany / North Rhine-Westphalia / Guetersloh
EPI_ISL_2871425	2020-06-20	2021-07-09	Europe / Germany / North Rhine-Westphalia / Guetersloh
EPI_ISL_2871421	2020-06-20	2021-07-09	Europe / Germany / North Rhine-Westphalia / Guetersloh
EPI_ISL_2871417	2020-06-20	2021-07-09	Europe / Germany / North Rhine-Westphalia / Guetersloh
EPI_ISL_2871415	2020-06-20	2021-07-09	Europe / Germany / North Rhine-Westphalia / Guetersloh
EPI_ISL_2871411	2020-06-20	2021-07-09	Europe / Germany / North Rhine-Westphalia / Guetersloh
EPI_ISL_2871403	2020-06-19	2021-07-09	Europe / Germany / North Rhine-Westphalia / Guetersloh
EPI_ISL_2871396	2020-06-19	2021-07-09	Europe / Germany / North Rhine-Westphalia / Guetersloh
EPI_ISL_2871393	2020-06-19	2021-07-09	Europe / Germany / North Rhine-Westphalia / Guetersloh
EPI_ISL_2871391	2020-06-19	2021-07-09	Europe / Germany / North Rhine-Westphalia / Guetersloh
EPI_ISL_2871390	2020-06-19	2021-07-09	Europe / Germany / North Rhine-Westphalia / Guetersloh
EPI_ISL_2871388	2020-06-19	2021-07-09	Europe / Germany / North Rhine-Westphalia / Guetersloh
EPI_ISL_2871385	2020-06-19	2021-07-09	Europe / Germany / North Rhine-Westphalia / Guetersloh
EPI_ISL_2871384	2020-06-19	2021-07-09	Europe / Germany / North Rhine-Westphalia / Guetersloh
EPI_ISL_2871380	2020-06-19	2021-07-09	Europe / Germany / North Rhine-Westphalia / Guetersloh
EPI_ISL_2871378	2020-06-19	2021-07-09	Europe / Germany / North Rhine-Westphalia / Guetersloh
EPI_ISL_2871375	2020-06-19	2021-07-09	Europe / Germany / North Rhine-Westphalia / Guetersloh
EPI_ISL_2871372	2020-06-19	2021-07-09	Europe / Germany / North Rhine-Westphalia / Guetersloh
EPI_ISL_2871371	2020-06-19	2021-07-09	Europe / Germany / North Rhine-Westphalia / Guetersloh
EPI_ISL_2871369	2020-06-19	2021-07-09	Europe / Germany / North Rhine-Westphalia / Guetersloh
EPI_ISL_2871366	2020-06-19	2021-07-09	Europe / Germany / North Rhine-Westphalia / Guetersloh
EPI_ISL_2871363	2020-06-19	2021-07-09	Europe / Germany / North Rhine-Westphalia / Guetersloh
EPI_ISL_2871360	2020-06-19	2021-07-09	Europe / Germany / North Rhine-Westphalia / Guetersloh
EPI_ISL_2871357	2020-06-19	2021-07-09	Europe / Germany / North Rhine-Westphalia / Guetersloh
EPI_ISL_2871356	2020-06-19	2021-07-09	Europe / Germany / North Rhine-Westphalia / Guetersloh
EPI_ISL_2871351	2020-06-19	2021-07-09	Europe / Germany / North Rhine-Westphalia / Guetersloh
EPI_ISL_2871348	2020-06-19	2021-07-09	Europe / Germany / North Rhine-Westphalia / Guetersloh
EPI_ISL_2871347	2020-06-19	2021-07-09	Europe / Germany / North Rhine-Westphalia / Guetersloh
EPI_ISL_2871345	2020-06-19	2021-07-09	Europe / Germany / North Rhine-Westphalia / Guetersloh
EPI_ISL_2871342	2020-06-19	2021-07-09	Europe / Germany / North Rhine-Westphalia / Guetersloh
EPI_ISL_2871339	2020-06-19	2021-07-09	Europe / Germany / North Rhine-Westphalia / Guetersloh
EPI_ISL_2871338	2020-06-19	2021-07-09	Europe / Germany / North Rhine-Westphalia / Guetersloh
EPI_ISL_2871330	2020-06-19	2021-07-09	Europe / Germany / North Rhine-Westphalia / Guetersloh
EPI_ISL_2871327	2020-06-19	2021-07-09	Europe / Germany / North Rhine-Westphalia / Guetersloh
EPI_ISL_2871325	2020-06-19	2021-07-09	Europe / Germany / North Rhine-Westphalia / Guetersloh
EPI_ISL_2871322	2020-06-19	2021-07-09	Europe / Germany / North Rhine-Westphalia / Guetersloh
EPI_ISL_2871321	2020-06-19	2021-07-09	Europe / Germany / North Rhine-Westphalia / Guetersloh
EPI_ISL_2871319	2020-06-19	2021-07-09	Europe / Germany / North Rhine-Westphalia / Guetersloh
EPI_ISL_2871318	2020-06-19	2021-07-09	Europe / Germany / North Rhine-Westphalia / Guetersloh
EPI_ISL_2871316	2020-06-19	2021-07-09	Europe / Germany / North Rhine-Westphalia / Guetersloh
EPI_ISL_2871306	2020-06-18	2021-07-09	Europe / Germany / North Rhine-Westphalia / Guetersloh
EPI_ISL_2871304	2020-06-18	2021-07-09	Europe / Germany / North Rhine-Westphalia / Guetersloh
EPI_ISL_2871303	2020-06-18	2021-07-09	Europe / Germany / North Rhine-Westphalia / Guetersloh
EPI_ISL_2871301	2020-06-18	2021-07-09	Europe / Germany / North Rhine-Westphalia / Guetersloh
EPI_ISL_2871300	2020-06-18	2021-07-09	Europe / Germany / North Rhine-Westphalia / Guetersloh
EPI_ISL_2871295	2020-06-18	2021-07-09	Europe / Germany / North Rhine-Westphalia / Guetersloh
EPI_ISL_2871291	2020-06-17	2021-07-09	Europe / Germany / North Rhine-Westphalia / Guetersloh
EPI_ISL_2871289	2020-06-17	2021-07-09	Europe / Germany / North Rhine-Westphalia / Guetersloh
EPI_ISL_2871286	2020-06-17	2021-07-09	Europe / Germany / North Rhine-Westphalia / Guetersloh
EPI_ISL_2871285	2020-06-17	2021-07-09	Europe / Germany / North Rhine-Westphalia / Guetersloh
EPI_ISL_2871283	2020-06-17	2021-07-09	Europe / Germany / North Rhine-Westphalia / Guetersloh
EPI_ISL_2871280	2020-06-17	2021-07-09	Europe / Germany / North Rhine-Westphalia / Guetersloh
EPI_ISL_2871279	2020-06-17	2021-07-09	Europe / Germany / North Rhine-Westphalia / Guetersloh
EPI_ISL_2871277	2020-06-17	2021-07-09	Europe / Germany / North Rhine-Westphalia / Guetersloh
EPI_ISL_2871263	2020-06-16	2021-07-09	Europe / Germany / North Rhine-Westphalia / Guetersloh
EPI_ISL_2871258	2020-06-16	2021-07-09	Europe / Germany / North Rhine-Westphalia / Guetersloh
EPI_ISL_2871256	2020-06-16	2021-07-09	Europe / Germany / North Rhine-Westphalia / Guetersloh
EPI_ISL_2871255	2020-06-16	2021-07-09	Europe / Germany / North Rhine-Westphalia / Guetersloh
EPI_ISL_2871253	2020-06-16	2021-07-09	Europe / Germany / North Rhine-Westphalia / Guetersloh
EPI_ISL_2871252	2020-06-16	2021-07-09	Europe / Germany / North Rhine-Westphalia / Guetersloh
EPI_ISL_2871250	2020-06-16	2021-07-09	Europe / Germany / North Rhine-Westphalia / Guetersloh
EPI_ISL_2871248	2020-06-16	2021-07-09	Europe / Germany / North Rhine-Westphalia / Guetersloh
EPI_ISL_2871245	2020-06-16	2021-07-09	Europe / Germany / North Rhine-Westphalia / Guetersloh
EPI_ISL_2871242	2020-06-16	2021-07-09	Europe / Germany / North Rhine-Westphalia / Guetersloh
EPI_ISL_2871241	2020-06-16	2021-07-09	Europe / Germany / North Rhine-Westphalia / Guetersloh
EPI_ISL_2871236	2020-06-16	2021-07-09	Europe / Germany / North Rhine-Westphalia / Guetersloh
EPI_ISL_2871235	2020-06-16	2021-07-09	Europe / Germany / North Rhine-Westphalia / Guetersloh
EPI_ISL_2871233	2020-06-16	2021-07-09	Europe / Germany / North Rhine-Westphalia / Guetersloh
EPI_ISL_2871232	2020-06-16	2021-07-09	Europe / Germany / North Rhine-Westphalia / Guetersloh
EPI_ISL_2871227	2020-06-16	2021-07-09	Europe / Germany / North Rhine-Westphalia / Guetersloh
EPI_ISL_2871226	2020-06-16	2021-07-09	Europe / Germany / North Rhine-Westphalia / Guetersloh
EPI_ISL_2871224	2020-06-16	2021-07-09	Europe / Germany / North Rhine-Westphalia / Guetersloh
EPI_ISL_2871223	2020-06-16	2021-07-09	Europe / Germany / North Rhine-Westphalia / Guetersloh
EPI_ISL_2871221	2020-06-16	2021-07-09	Europe / Germany / North Rhine-Westphalia / Guetersloh
EPI_ISL_2871215	2020-06-16	2021-07-09	Europe / Germany / North Rhine-Westphalia / Guetersloh
EPI_ISL_2871214	2020-06-16	2021-07-09	Europe / Germany / North Rhine-Westphalia / Guetersloh
EPI_ISL_2871211	2020-06-16	2021-07-09	Europe / Germany / North Rhine-Westphalia / Guetersloh
EPI_ISL_2871209	2020-06-16	2021-07-09	Europe / Germany / North Rhine-Westphalia / Guetersloh
EPI_ISL_2871207	2020-06-16	2021-07-09	Europe / Germany / North Rhine-Westphalia / Guetersloh
EPI_ISL_2871203	2020-06-16	2021-07-09	Europe / Germany / North Rhine-Westphalia / Guetersloh
EPI_ISL_2871201	2020-06-16	2021-07-09	Europe / Germany / North Rhine-Westphalia / Guetersloh
EPI_ISL_2871200	2020-06-16	2021-07-09	Europe / Germany / North Rhine-Westphalia / Guetersloh
EPI_ISL_2871197	2020-06-16	2021-07-09	Europe / Germany / North Rhine-Westphalia / Guetersloh
EPI_ISL_2871191	2020-06-16	2021-07-09	Europe / Germany / North Rhine-Westphalia / Guetersloh
EPI_ISL_2871189	2020-06-16	2021-07-09	Europe / Germany / North Rhine-Westphalia / Guetersloh
EPI_ISL_2871179	2020-06-16	2021-07-09	Europe / Germany / North Rhine-Westphalia / Guetersloh
EPI_ISL_2871174	2020-06-16	2021-07-09	Europe / Germany / North Rhine-Westphalia / Guetersloh
EPI_ISL_2871164	2020-06-16	2021-07-09	Europe / Germany / North Rhine-Westphalia / Guetersloh
EPI_ISL_2871157	2020-06-16	2021-07-09	Europe / Germany / North Rhine-Westphalia / Guetersloh
EPI_ISL_2871152	2020-06-18	2021-07-09	Europe / Germany / North Rhine-Westphalia / Guetersloh
EPI_ISL_2871149	2020-06-18	2021-07-09	Europe / Germany / North Rhine-Westphalia / Guetersloh
EPI_ISL_2871146	2020-06-16	2021-07-09	Europe / Germany / North Rhine-Westphalia / Guetersloh
EPI_ISL_2871143	2020-06-16	2021-07-09	Europe / Germany / North Rhine-Westphalia / Guetersloh
EPI_ISL_2871141	2020-06-16	2021-07-09	Europe / Germany / North Rhine-Westphalia / Guetersloh
EPI_ISL_2871138	2020-06-16	2021-07-09	Europe / Germany / North Rhine-Westphalia / Guetersloh
EPI_ISL_2871135	2020-06-16	2021-07-09	Europe / Germany / North Rhine-Westphalia / Guetersloh
EPI_ISL_2871132	2020-06-16	2021-07-09	Europe / Germany / North Rhine-Westphalia / Guetersloh
EPI_ISL_2871130	2020-06-16	2021-07-09	Europe / Germany / North Rhine-Westphalia / Guetersloh
EPI_ISL_2871127	2020-06-16	2021-07-09	Europe / Germany / North Rhine-Westphalia / Guetersloh
EPI_ISL_2871124	2020-06-16	2021-07-09	Europe / Germany / North Rhine-Westphalia / Guetersloh
EPI_ISL_2871123	2020-06-16	2021-07-09	Europe / Germany / North Rhine-Westphalia / Guetersloh
EPI_ISL_2871118	2020-06-16	2021-07-09	Europe / Germany / North Rhine-Westphalia / Guetersloh
EPI_ISL_2871117	2020-06-16	2021-07-09	Europe / Germany / North Rhine-Westphalia / Guetersloh
EPI_ISL_2871115	2020-06-16	2021-07-09	Europe / Germany / North Rhine-Westphalia / Guetersloh
EPI_ISL_2871109	2020-06-16	2021-07-09	Europe / Germany / North Rhine-Westphalia / Guetersloh
EPI_ISL_2871106	2020-06-16	2021-07-09	Europe / Germany / North Rhine-Westphalia / Guetersloh
EPI_ISL_2871105	2020-06-16	2021-07-09	Europe / Germany / North Rhine-Westphalia / Guetersloh
EPI_ISL_2871103	2020-06-16	2021-07-09	Europe / Germany / North Rhine-Westphalia / Guetersloh
EPI_ISL_2871102	2020-06-16	2021-07-09	Europe / Germany / North Rhine-Westphalia / Guetersloh
EPI_ISL_2871100	2020-06-16	2021-07-09	Europe / Germany / North Rhine-Westphalia / Guetersloh
EPI_ISL_2871097	2020-06-16	2021-07-09	Europe / Germany / North Rhine-Westphalia / Guetersloh
EPI_ISL_2871086	2020-06-16	2021-07-09	Europe / Germany / North Rhine-Westphalia / Guetersloh
EPI_ISL_2871085	2020-06-16	2021-07-09	Europe / Germany / North Rhine-Westphalia / Guetersloh
EPI_ISL_2871084	2020-06-16	2021-07-09	Europe / Germany / North Rhine-Westphalia / Guetersloh
EPI_ISL_2871080	2020-06-16	2021-07-09	Europe / Germany / North Rhine-Westphalia / Guetersloh
EPI_ISL_2871077	2020-06-16	2021-07-09	Europe / Germany / North Rhine-Westphalia / Guetersloh
EPI_ISL_2871071	2020-06-16	2021-07-09	Europe / Germany / North Rhine-Westphalia / Guetersloh
EPI_ISL_2871068	2020-06-16	2021-07-09	Europe / Germany / North Rhine-Westphalia / Guetersloh
EPI_ISL_2871067	2020-06-16	2021-07-09	Europe / Germany / North Rhine-Westphalia / Guetersloh
EPI_ISL_2871065	2020-06-16	2021-07-09	Europe / Germany / North Rhine-Westphalia / Guetersloh
EPI_ISL_2871060	2020-06-16	2021-07-09	Europe / Germany / North Rhine-Westphalia / Guetersloh
EPI_ISL_2871057	2020-06-16	2021-07-09	Europe / Germany / North Rhine-Westphalia / Guetersloh
EPI_ISL_2871050	2020-06-16	2021-07-09	Europe / Germany / North Rhine-Westphalia / Guetersloh
EPI_ISL_2871046	2020-06-16	2021-07-09	Europe / Germany / North Rhine-Westphalia / Guetersloh
EPI_ISL_2871043	2020-06-16	2021-07-09	Europe / Germany / North Rhine-Westphalia / Guetersloh
EPI_ISL_2871040	2020-06-16	2021-07-09	Europe / Germany / North Rhine-Westphalia / Guetersloh
EPI_ISL_2871038	2020-06-16	2021-07-09	Europe / Germany / North Rhine-Westphalia / Guetersloh
EPI_ISL_2871037	2020-06-16	2021-07-09	Europe / Germany / North Rhine-Westphalia / Guetersloh
EPI_ISL_2871032	2020-06-16	2021-07-09	Europe / Germany / North Rhine-Westphalia / Guetersloh
EPI_ISL_2871031	2020-06-16	2021-07-09	Europe / Germany / North Rhine-Westphalia / Guetersloh
EPI_ISL_2871029	2020-06-16	2021-07-09	Europe / Germany / North Rhine-Westphalia / Guetersloh
EPI_ISL_2871027	2020-06-16	2021-07-09	Europe / Germany / North Rhine-Westphalia / Guetersloh
EPI_ISL_2871025	2020-06-16	2021-07-09	Europe / Germany / North Rhine-Westphalia / Guetersloh
EPI_ISL_2871019	2020-06-16	2021-07-09	Europe / Germany / North Rhine-Westphalia / Guetersloh
EPI_ISL_2871013	2020-06-16	2021-07-09	Europe / Germany / North Rhine-Westphalia / Guetersloh
EPI_ISL_2871007	2020-06-16	2021-07-09	Europe / Germany / North Rhine-Westphalia / Guetersloh
EPI_ISL_2870999	2020-06-16	2021-07-09	Europe / Germany / North Rhine-Westphalia / Guetersloh
EPI_ISL_2870998	2020-06-16	2021-07-09	Europe / Germany / North Rhine-Westphalia / Guetersloh
EPI_ISL_2870996	2020-06-16	2021-07-09	Europe / Germany / North Rhine-Westphalia / Guetersloh
EPI_ISL_2870993	2020-06-16	2021-07-09	Europe / Germany / North Rhine-Westphalia / Guetersloh
EPI_ISL_2870990	2020-06-16	2021-07-09	Europe / Germany / North Rhine-Westphalia / Guetersloh
EPI_ISL_2870986	2020-06-16	2021-07-09	Europe / Germany / North Rhine-Westphalia / Guetersloh
EPI_ISL_2870983	2020-06-16	2021-07-09	Europe / Germany / North Rhine-Westphalia / Guetersloh
EPI_ISL_2870981	2020-06-16	2021-07-09	Europe / Germany / North Rhine-Westphalia / Guetersloh
EPI_ISL_2870980	2020-06-16	2021-07-09	Europe / Germany / North Rhine-Westphalia / Guetersloh
EPI_ISL_2870978	2020-06-16	2021-07-09	Europe / Germany / North Rhine-Westphalia / Guetersloh
EPI_ISL_2870976	2020-06-16	2021-07-09	Europe / Germany / North Rhine-Westphalia / Guetersloh
EPI_ISL_2870973	2020-06-16	2021-07-09	Europe / Germany / North Rhine-Westphalia / Guetersloh
EPI_ISL_2870970	2020-06-16	2021-07-09	Europe / Germany / North Rhine-Westphalia / Guetersloh
EPI_ISL_2870968	2020-06-16	2021-07-09	Europe / Germany / North Rhine-Westphalia / Guetersloh
EPI_ISL_2870967	2020-06-16	2021-07-09	Europe / Germany / North Rhine-Westphalia / Guetersloh
EPI_ISL_2870962	2020-06-17	2021-07-09	Europe / Germany / North Rhine-Westphalia / Guetersloh
EPI_ISL_2870961	2020-06-17	2021-07-09	Europe / Germany / North Rhine-Westphalia / Guetersloh
EPI_ISL_2870958	2020-06-17	2021-07-09	Europe / Germany / North Rhine-Westphalia / Guetersloh
EPI_ISL_2870955	2020-06-17	2021-07-09	Europe / Germany / North Rhine-Westphalia / Guetersloh
EPI_ISL_2870953	2020-06-17	2021-07-09	Europe / Germany / North Rhine-Westphalia / Guetersloh
EPI_ISL_2870952	2020-06-17	2021-07-09	Europe / Germany / North Rhine-Westphalia / Guetersloh
EPI_ISL_2870949	2020-06-17	2021-07-09	Europe / Germany / North Rhine-Westphalia / Guetersloh
EPI_ISL_2870948	2020-06-17	2021-07-09	Europe / Germany / North Rhine-Westphalia / Guetersloh
EPI_ISL_2870946	2020-06-16	2021-07-09	Europe / Germany / North Rhine-Westphalia / Guetersloh
EPI_ISL_2870940	2020-06-16	2021-07-09	Europe / Germany / North Rhine-Westphalia / Guetersloh
EPI_ISL_2870938	2020-06-16	2021-07-09	Europe / Germany / North Rhine-Westphalia / Guetersloh
EPI_ISL_2870935	2020-06-16	2021-07-09	Europe / Germany / North Rhine-Westphalia / Guetersloh
EPI_ISL_2870932	2020-06-16	2021-07-09	Europe / Germany / North Rhine-Westphalia / Guetersloh
EPI_ISL_2870928	2020-06-16	2021-07-09	Europe / Germany / North Rhine-Westphalia / Guetersloh
EPI_ISL_2870925	2020-06-16	2021-07-09	Europe / Germany / North Rhine-Westphalia / Guetersloh
EPI_ISL_2870923	2020-06-16	2021-07-09	Europe / Germany / North Rhine-Westphalia / Guetersloh
EPI_ISL_2870914	2020-06-16	2021-07-09	Europe / Germany / North Rhine-Westphalia / Guetersloh
EPI_ISL_2870913	2020-06-16	2021-07-09	Europe / Germany / North Rhine-Westphalia / Guetersloh
EPI_ISL_2870911	2020-06-16	2021-07-09	Europe / Germany / North Rhine-Westphalia / Guetersloh
EPI_ISL_2870907	2020-06-16	2021-07-09	Europe / Germany / North Rhine-Westphalia / Guetersloh
EPI_ISL_2870901	2020-06-16	2021-07-09	Europe / Germany / North Rhine-Westphalia / Guetersloh
EPI_ISL_2870899	2020-06-16	2021-07-09	Europe / Germany / North Rhine-Westphalia / Guetersloh
EPI_ISL_2870898	2020-06-16	2021-07-09	Europe / Germany / North Rhine-Westphalia / Guetersloh
EPI_ISL_2870894	2020-06-16	2021-07-09	Europe / Germany / North Rhine-Westphalia / Guetersloh
EPI_ISL_2870890	2020-06-16	2021-07-09	Europe / Germany / North Rhine-Westphalia / Guetersloh
EPI_ISL_2870889	2020-06-16	2021-07-09	Europe / Germany / North Rhine-Westphalia / Guetersloh
EPI_ISL_2870887	2020-06-16	2021-07-09	Europe / Germany / North Rhine-Westphalia / Guetersloh
EPI_ISL_2870886	2020-06-16	2021-07-09	Europe / Germany / North Rhine-Westphalia / Guetersloh
EPI_ISL_2870883	2020-06-16	2021-07-09	Europe / Germany / North Rhine-Westphalia / Guetersloh
EPI_ISL_2870878	2020-06-16	2021-07-09	Europe / Germany / North Rhine-Westphalia / Guetersloh
EPI_ISL_2870872	2020-06-16	2021-07-09	Europe / Germany / North Rhine-Westphalia / Guetersloh
EPI_ISL_2870870	2020-06-16	2021-07-09	Europe / Germany / North Rhine-Westphalia / Guetersloh
EPI_ISL_2870867	2020-06-16	2021-07-09	Europe / Germany / North Rhine-Westphalia / Guetersloh
EPI_ISL_2870866	2020-06-16	2021-07-09	Europe / Germany / North Rhine-Westphalia / Guetersloh
EPI_ISL_2870860	2020-06-16	2021-07-09	Europe / Germany / North Rhine-Westphalia / Guetersloh
EPI_ISL_2870858	2020-06-16	2021-07-09	Europe / Germany / North Rhine-Westphalia / Guetersloh
EPI_ISL_2870855	2020-06-16	2021-07-09	Europe / Germany / North Rhine-Westphalia / Guetersloh
EPI_ISL_2870853	2020-06-16	2021-07-09	Europe / Germany / North Rhine-Westphalia / Guetersloh
EPI_ISL_2870852	2020-06-16	2021-07-09	Europe / Germany / North Rhine-Westphalia / Guetersloh
EPI_ISL_2870847	2020-06-16	2021-07-09	Europe / Germany / North Rhine-Westphalia / Guetersloh
EPI_ISL_2870843	2020-06-16	2021-07-09	Europe / Germany / North Rhine-Westphalia / Guetersloh
EPI_ISL_2870841	2020-06-16	2021-07-09	Europe / Germany / North Rhine-Westphalia / Guetersloh
EPI_ISL_2870838	2020-06-16	2021-07-09	Europe / Germany / North Rhine-Westphalia / Guetersloh
EPI_ISL_2870835	2020-06-16	2021-07-09	Europe / Germany / North Rhine-Westphalia / Guetersloh
EPI_ISL_2870832	2020-06-16	2021-07-09	Europe / Germany / North Rhine-Westphalia / Guetersloh
EPI_ISL_2870830	2020-06-16	2021-07-09	Europe / Germany / North Rhine-Westphalia / Guetersloh
EPI_ISL_2870829	2020-06-16	2021-07-09	Europe / Germany / North Rhine-Westphalia / Guetersloh
EPI_ISL_2870826	2020-06-16	2021-07-09	Europe / Germany / North Rhine-Westphalia / Guetersloh
EPI_ISL_2870823	2020-06-16	2021-07-09	Europe / Germany / North Rhine-Westphalia / Guetersloh
EPI_ISL_2870817	2020-06-16	2021-07-09	Europe / Germany / North Rhine-Westphalia / Guetersloh
EPI_ISL_2870813	2020-06-16	2021-07-09	Europe / Germany / North Rhine-Westphalia / Guetersloh
EPI_ISL_2870812	2020-06-16	2021-07-09	Europe / Germany / North Rhine-Westphalia / Guetersloh
EPI_ISL_2870794	2020-06-16	2021-07-09	Europe / Germany / North Rhine-Westphalia / Guetersloh
EPI_ISL_2870790	2020-06-16	2021-07-09	Europe / Germany / North Rhine-Westphalia / Guetersloh
EPI_ISL_2870787	2020-06-16	2021-07-09	Europe / Germany / North Rhine-Westphalia / Guetersloh
EPI_ISL_2870785	2020-06-18	2021-07-09	Europe / Germany / North Rhine-Westphalia / Guetersloh
EPI_ISL_2870782	2020-06-18	2021-07-09	Europe / Germany / North Rhine-Westphalia / Guetersloh
EPI_ISL_2870779	2020-06-18	2021-07-09	Europe / Germany / North Rhine-Westphalia / Guetersloh
EPI_ISL_2870768	2020-06-18	2021-07-09	Europe / Germany / North Rhine-Westphalia / Guetersloh
EPI_ISL_2870767	2020-06-18	2021-07-09	Europe / Germany / North Rhine-Westphalia / Guetersloh
EPI_ISL_2870760	2020-06-18	2021-07-09	Europe / Germany / North Rhine-Westphalia / Guetersloh
EPI_ISL_2870759	2020-06-18	2021-07-09	Europe / Germany / North Rhine-Westphalia / Guetersloh
EPI_ISL_2870758	2020-06-18	2021-07-09	Europe / Germany / North Rhine-Westphalia / Guetersloh
EPI_ISL_2870757	2020-06-18	2021-07-09	Europe / Germany / North Rhine-Westphalia / Guetersloh
EPI_ISL_2870756	2020-06-18	2021-07-09	Europe / Germany / North Rhine-Westphalia / Guetersloh
EPI_ISL_2870752	2020-06-18	2021-07-09	Europe / Germany / North Rhine-Westphalia / Guetersloh
EPI_ISL_2870750	2020-06-17	2021-07-09	Europe / Germany / North Rhine-Westphalia / Guetersloh
EPI_ISL_2870748	2020-06-16	2021-07-09	Europe / Germany / North Rhine-Westphalia / Guetersloh
EPI_ISL_2870747	2020-06-16	2021-07-09	Europe / Germany / North Rhine-Westphalia / Guetersloh
EPI_ISL_2870746	2020-06-16	2021-07-09	Europe / Germany / North Rhine-Westphalia / Guetersloh
EPI_ISL_2870734	2020-06-16	2021-07-09	Europe / Germany / North Rhine-Westphalia / Guetersloh
EPI_ISL_2870732	2020-06-16	2021-07-09	Europe / Germany / North Rhine-Westphalia / Guetersloh
EPI_ISL_2870731	2020-06-16	2021-07-09	Europe / Germany / North Rhine-Westphalia / Guetersloh
EPI_ISL_2870729	2020-06-16	2021-07-09	Europe / Germany / North Rhine-Westphalia / Guetersloh
EPI_ISL_2870728	2020-06-16	2021-07-09	Europe / Germany / North Rhine-Westphalia / Guetersloh
EPI_ISL_2870726	2020-06-16	2021-07-09	Europe / Germany / North Rhine-Westphalia / Guetersloh
EPI_ISL_2870723	2020-06-16	2021-07-09	Europe / Germany / North Rhine-Westphalia / Guetersloh
EPI_ISL_2870722	2020-06-16	2021-07-09	Europe / Germany / North Rhine-Westphalia / Guetersloh
EPI_ISL_2870718	2020-06-16	2021-07-09	Europe / Germany / North Rhine-Westphalia / Guetersloh
EPI_ISL_2870715	2020-06-16	2021-07-09	Europe / Germany / North Rhine-Westphalia / Guetersloh
EPI_ISL_2870713	2020-06-16	2021-07-09	Europe / Germany / North Rhine-Westphalia / Guetersloh
EPI_ISL_2870712	2020-06-16	2021-07-09	Europe / Germany / North Rhine-Westphalia / Guetersloh
EPI_ISL_2870710	2020-06-16	2021-07-09	Europe / Germany / North Rhine-Westphalia / Guetersloh
EPI_ISL_2870707	2020-06-16	2021-07-09	Europe / Germany / North Rhine-Westphalia / Guetersloh
EPI_ISL_2870706	2020-06-16	2021-07-09	Europe / Germany / North Rhine-Westphalia / Guetersloh
EPI_ISL_2870703	2020-06-16	2021-07-09	Europe / Germany / North Rhine-Westphalia / Guetersloh
EPI_ISL_2870701	2020-06-16	2021-07-09	Europe / Germany / North Rhine-Westphalia / Guetersloh
EPI_ISL_2870700	2020-06-16	2021-07-09	Europe / Germany / North Rhine-Westphalia / Guetersloh
EPI_ISL_2870698	2020-06-16	2021-07-09	Europe / Germany / North Rhine-Westphalia / Guetersloh
EPI_ISL_2870694	2020-06-16	2021-07-09	Europe / Germany / North Rhine-Westphalia / Guetersloh
EPI_ISL_2870689	2020-06-16	2021-07-09	Europe / Germany / North Rhine-Westphalia / Guetersloh
EPI_ISL_2870688	2020-06-16	2021-07-09	Europe / Germany / North Rhine-Westphalia / Guetersloh
EPI_ISL_2870680	2020-06-16	2021-07-09	Europe / Germany / North Rhine-Westphalia / Guetersloh
EPI_ISL_2870674	2020-06-16	2021-07-09	Europe / Germany / North Rhine-Westphalia / Guetersloh
EPI_ISL_2870673	2020-06-16	2021-07-09	Europe / Germany / North Rhine-Westphalia / Guetersloh
EPI_ISL_2870665	2020-06-16	2021-07-09	Europe / Germany / North Rhine-Westphalia / Guetersloh
EPI_ISL_2870661	2020-06-16	2021-07-09	Europe / Germany / North Rhine-Westphalia / Guetersloh
EPI_ISL_2870659	2020-06-16	2021-07-09	Europe / Germany / North Rhine-Westphalia / Guetersloh
EPI_ISL_2870655	2020-06-16	2021-07-09	Europe / Germany / North Rhine-Westphalia / Guetersloh
EPI_ISL_2870653	2020-06-16	2021-07-09	Europe / Germany / North Rhine-Westphalia / Guetersloh
EPI_ISL_2870650	2020-06-16	2021-07-09	Europe / Germany / North Rhine-Westphalia / Guetersloh
EPI_ISL_2870645	2020-06-16	2021-07-09	Europe / Germany / North Rhine-Westphalia / Guetersloh
EPI_ISL_2870642	2020-06-16	2021-07-09	Europe / Germany / North Rhine-Westphalia / Guetersloh
EPI_ISL_2870641	2020-06-16	2021-07-09	Europe / Germany / North Rhine-Westphalia / Guetersloh
EPI_ISL_2870639	2020-06-16	2021-07-09	Europe / Germany / North Rhine-Westphalia / Guetersloh
EPI_ISL_2870636	2020-06-16	2021-07-09	Europe / Germany / North Rhine-Westphalia / Guetersloh
EPI_ISL_2870632	2020-06-16	2021-07-09	Europe / Germany / North Rhine-Westphalia / Guetersloh
EPI_ISL_2870630	2020-06-16	2021-07-09	Europe / Germany / North Rhine-Westphalia / Guetersloh
EPI_ISL_2870627	2020-06-16	2021-07-09	Europe / Germany / North Rhine-Westphalia / Guetersloh
EPI_ISL_2870625	2020-06-16	2021-07-09	Europe / Germany / North Rhine-Westphalia / Guetersloh
EPI_ISL_2870624	2020-06-16	2021-07-09	Europe / Germany / North Rhine-Westphalia / Guetersloh
EPI_ISL_2870619	2020-06-16	2021-07-09	Europe / Germany / North Rhine-Westphalia / Guetersloh
EPI_ISL_2870618	2020-06-16	2021-07-09	Europe / Germany / North Rhine-Westphalia / Guetersloh
EPI_ISL_2870615	2020-06-16	2021-07-09	Europe / Germany / North Rhine-Westphalia / Guetersloh
EPI_ISL_2870611	2020-06-16	2021-07-09	Europe / Germany / North Rhine-Westphalia / Guetersloh
EPI_ISL_2870610	2020-06-16	2021-07-09	Europe / Germany / North Rhine-Westphalia / Guetersloh
EPI_ISL_2870605	2020-06-16	2021-07-09	Europe / Germany / North Rhine-Westphalia / Guetersloh
EPI_ISL_2870604	2020-06-16	2021-07-09	Europe / Germany / North Rhine-Westphalia / Guetersloh
EPI_ISL_2870602	2020-06-16	2021-07-09	Europe / Germany / North Rhine-Westphalia / Guetersloh
EPI_ISL_2870601	2020-06-16	2021-07-09	Europe / Germany / North Rhine-Westphalia / Guetersloh
EPI_ISL_2870588	2020-06-16	2021-07-09	Europe / Germany / North Rhine-Westphalia / Guetersloh
EPI_ISL_2870587	2020-06-16	2021-07-09	Europe / Germany / North Rhine-Westphalia / Guetersloh
EPI_ISL_2870581	2020-06-16	2021-07-09	Europe / Germany / North Rhine-Westphalia / Guetersloh
EPI_ISL_2870572	2020-06-17	2021-07-09	Europe / Germany / North Rhine-Westphalia / Guetersloh
EPI_ISL_2870567	2020-06-17	2021-07-09	Europe / Germany / North Rhine-Westphalia / Guetersloh
EPI_ISL_2870566	2020-06-17	2021-07-09	Europe / Germany / North Rhine-Westphalia / Guetersloh
EPI_ISL_2870563	2020-06-17	2021-07-09	Europe / Germany / North Rhine-Westphalia / Guetersloh
EPI_ISL_2870561	2020-06-17	2021-07-09	Europe / Germany / North Rhine-Westphalia / Guetersloh
EPI_ISL_2870560	2020-06-17	2021-07-09	Europe / Germany / North Rhine-Westphalia / Guetersloh
EPI_ISL_2870558	2020-06-16	2021-07-09	Europe / Germany / North Rhine-Westphalia / Guetersloh
EPI_ISL_2870557	2020-06-16	2021-07-09	Europe / Germany / North Rhine-Westphalia / Guetersloh
EPI_ISL_2870549	2020-06-16	2021-07-09	Europe / Germany / North Rhine-Westphalia / Guetersloh
EPI_ISL_2870543	2020-06-16	2021-07-09	Europe / Germany / North Rhine-Westphalia / Guetersloh
EPI_ISL_2870540	2020-06-16	2021-07-09	Europe / Germany / North Rhine-Westphalia / Guetersloh
EPI_ISL_2870538	2020-06-16	2021-07-09	Europe / Germany / North Rhine-Westphalia / Guetersloh
EPI_ISL_2870537	2020-06-16	2021-07-09	Europe / Germany / North Rhine-Westphalia / Guetersloh
EPI_ISL_2870534	2020-06-16	2021-07-09	Europe / Germany / North Rhine-Westphalia / Guetersloh
EPI_ISL_2870532	2020-06-16	2021-07-09	Europe / Germany / North Rhine-Westphalia / Guetersloh
EPI_ISL_2870528	2020-06-16	2021-07-09	Europe / Germany / North Rhine-Westphalia / Guetersloh
EPI_ISL_2870525	2020-06-16	2021-07-09	Europe / Germany / North Rhine-Westphalia / Guetersloh
EPI_ISL_2870523	2020-06-16	2021-07-09	Europe / Germany / North Rhine-Westphalia / Guetersloh
EPI_ISL_2870520	2020-06-16	2021-07-09	Europe / Germany / North Rhine-Westphalia / Guetersloh
EPI_ISL_2870519	2020-06-16	2021-07-09	Europe / Germany / North Rhine-Westphalia / Guetersloh
EPI_ISL_2870517	2020-06-16	2021-07-09	Europe / Germany / North Rhine-Westphalia / Guetersloh
EPI_ISL_2870514	2020-06-16	2021-07-09	Europe / Germany / North Rhine-Westphalia / Guetersloh
EPI_ISL_2870503	2020-06-16	2021-07-09	Europe / Germany / North Rhine-Westphalia / Guetersloh
EPI_ISL_2870502	2020-06-16	2021-07-09	Europe / Germany / North Rhine-Westphalia / Guetersloh
EPI_ISL_2870500	2020-06-16	2021-07-09	Europe / Germany / North Rhine-Westphalia / Guetersloh
EPI_ISL_2870499	2020-06-16	2021-07-09	Europe / Germany / North Rhine-Westphalia / Guetersloh
EPI_ISL_2870496	2020-06-16	2021-07-09	Europe / Germany / North Rhine-Westphalia / Guetersloh
EPI_ISL_2870494	2020-06-16	2021-07-09	Europe / Germany / North Rhine-Westphalia / Guetersloh
EPI_ISL_2870493	2020-06-16	2021-07-09	Europe / Germany / North Rhine-Westphalia / Guetersloh
EPI_ISL_2870491	2020-06-16	2021-07-09	Europe / Germany / North Rhine-Westphalia / Guetersloh
EPI_ISL_2870489	2020-06-16	2021-07-09	Europe / Germany / North Rhine-Westphalia / Guetersloh
EPI_ISL_2870488	2020-06-16	2021-07-09	Europe / Germany / North Rhine-Westphalia / Guetersloh
EPI_ISL_2870487	2020-06-16	2021-07-09	Europe / Germany / North Rhine-Westphalia / Guetersloh
EPI_ISL_2870485	2020-06-16	2021-07-09	Europe / Germany / North Rhine-Westphalia / Guetersloh
EPI_ISL_2870483	2020-06-16	2021-07-09	Europe / Germany / North Rhine-Westphalia / Guetersloh
EPI_ISL_2870482	2020-06-16	2021-07-09	Europe / Germany / North Rhine-Westphalia / Guetersloh
EPI_ISL_2870477	2020-06-16	2021-07-09	Europe / Germany / North Rhine-Westphalia / Guetersloh
EPI_ISL_2870475	2020-06-16	2021-07-09	Europe / Germany / North Rhine-Westphalia / Guetersloh
EPI_ISL_2870468	2020-06-16	2021-07-09	Europe / Germany / North Rhine-Westphalia / Guetersloh
EPI_ISL_2870462	2020-06-16	2021-07-09	Europe / Germany / North Rhine-Westphalia / Guetersloh
EPI_ISL_2870458	2020-06-16	2021-07-09	Europe / Germany / North Rhine-Westphalia / Guetersloh
EPI_ISL_2870457	2020-06-16	2021-07-09	Europe / Germany / North Rhine-Westphalia / Guetersloh
EPI_ISL_2870456	2020-06-16	2021-07-09	Europe / Germany / North Rhine-Westphalia / Guetersloh
EPI_ISL_2870453	2020-06-16	2021-07-09	Europe / Germany / North Rhine-Westphalia / Guetersloh
EPI_ISL_2870451	2020-06-16	2021-07-09	Europe / Germany / North Rhine-Westphalia / Guetersloh
EPI_ISL_2870447	2020-06-16	2021-07-09	Europe / Germany / North Rhine-Westphalia / Guetersloh
EPI_ISL_2870446	2020-06-16	2021-07-09	Europe / Germany / North Rhine-Westphalia / Guetersloh
EPI_ISL_2870444	2020-06-16	2021-07-09	Europe / Germany / North Rhine-Westphalia / Guetersloh
EPI_ISL_2870437	2020-06-16	2021-07-09	Europe / Germany / North Rhine-Westphalia / Guetersloh
EPI_ISL_2870432	2020-06-16	2021-07-09	Europe / Germany / North Rhine-Westphalia / Guetersloh
EPI_ISL_2870431	2020-06-16	2021-07-09	Europe / Germany / North Rhine-Westphalia / Guetersloh
EPI_ISL_2870428	2020-06-16	2021-07-09	Europe / Germany / North Rhine-Westphalia / Guetersloh
EPI_ISL_2870426	2020-06-16	2021-07-09	Europe / Germany / North Rhine-Westphalia / Guetersloh
EPI_ISL_2870423	2020-06-16	2021-07-09	Europe / Germany / North Rhine-Westphalia / Guetersloh
EPI_ISL_2870420	2020-06-16	2021-07-09	Europe / Germany / North Rhine-Westphalia / Guetersloh
EPI_ISL_2870417	2020-06-16	2021-07-09	Europe / Germany / North Rhine-Westphalia / Guetersloh
EPI_ISL_2870410	2020-06-16	2021-07-09	Europe / Germany / North Rhine-Westphalia / Guetersloh
EPI_ISL_2870407	2020-06-16	2021-07-09	Europe / Germany / North Rhine-Westphalia / Guetersloh
EPI_ISL_2870400	2020-06-19	2021-07-09	Europe / Germany / North Rhine-Westphalia / Guetersloh
EPI_ISL_2870397	2020-06-19	2021-07-09	Europe / Germany / North Rhine-Westphalia / Guetersloh
EPI_ISL_2870393	2020-06-19	2021-07-09	Europe / Germany / North Rhine-Westphalia / Guetersloh
EPI_ISL_2870392	2020-06-19	2021-07-09	Europe / Germany / North Rhine-Westphalia / Guetersloh
EPI_ISL_2870391	2020-06-19	2021-07-09	Europe / Germany / North Rhine-Westphalia / Guetersloh
EPI_ISL_2870389	2020-06-19	2021-07-09	Europe / Germany / North Rhine-Westphalia / Guetersloh
EPI_ISL_2870388	2020-06-19	2021-07-09	Europe / Germany / North Rhine-Westphalia / Guetersloh
EPI_ISL_2870383	2020-06-17	2021-07-09	Europe / Germany / North Rhine-Westphalia / Guetersloh
EPI_ISL_2870380	2020-06-17	2021-07-09	Europe / Germany / North Rhine-Westphalia / Guetersloh
EPI_ISL_2870379	2020-06-17	2021-07-09	Europe / Germany / North Rhine-Westphalia / Guetersloh
EPI_ISL_2870374	2020-06-17	2021-07-09	Europe / Germany / North Rhine-Westphalia / Guetersloh
EPI_ISL_2870371	2020-06-17	2021-07-09	Europe / Germany / North Rhine-Westphalia / Guetersloh
EPI_ISL_2870365	2020-06-16	2021-07-09	Europe / Germany / North Rhine-Westphalia / Guetersloh
EPI_ISL_2870361	2020-06-16	2021-07-09	Europe / Germany / North Rhine-Westphalia / Guetersloh
EPI_ISL_2870359	2020-06-16	2021-07-09	Europe / Germany / North Rhine-Westphalia / Guetersloh
EPI_ISL_2870358	2020-06-16	2021-07-09	Europe / Germany / North Rhine-Westphalia / Guetersloh
EPI_ISL_2870352	2020-06-16	2021-07-09	Europe / Germany / North Rhine-Westphalia / Guetersloh
EPI_ISL_2870349	2020-06-16	2021-07-09	Europe / Germany / North Rhine-Westphalia / Guetersloh
EPI_ISL_2870347	2020-06-16	2021-07-09	Europe / Germany / North Rhine-Westphalia / Guetersloh
EPI_ISL_2870346	2020-06-16	2021-07-09	Europe / Germany / North Rhine-Westphalia / Guetersloh
EPI_ISL_2870344	2020-06-16	2021-07-09	Europe / Germany / North Rhine-Westphalia / Guetersloh
EPI_ISL_2870341	2020-06-16	2021-07-09	Europe / Germany / North Rhine-Westphalia / Guetersloh
EPI_ISL_2870340	2020-06-16	2021-07-09	Europe / Germany / North Rhine-Westphalia / Guetersloh
EPI_ISL_2870338	2020-06-16	2021-07-09	Europe / Germany / North Rhine-Westphalia / Guetersloh
EPI_ISL_2870334	2020-06-16	2021-07-09	Europe / Germany / North Rhine-Westphalia / Guetersloh
EPI_ISL_2870332	2020-06-16	2021-07-09	Europe / Germany / North Rhine-Westphalia / Guetersloh
EPI_ISL_2870325	2020-06-16	2021-07-09	Europe / Germany / North Rhine-Westphalia / Guetersloh
EPI_ISL_2870324	2020-06-16	2021-07-09	Europe / Germany / North Rhine-Westphalia / Guetersloh
EPI_ISL_2870323	2020-06-16	2021-07-09	Europe / Germany / North Rhine-Westphalia / Guetersloh
EPI_ISL_2870321	2020-06-16	2021-07-09	Europe / Germany / North Rhine-Westphalia / Guetersloh
EPI_ISL_2870320	2020-06-16	2021-07-09	Europe / Germany / North Rhine-Westphalia / Guetersloh
EPI_ISL_2870317	2020-06-16	2021-07-09	Europe / Germany / North Rhine-Westphalia / Guetersloh
EPI_ISL_2870314	2020-06-16	2021-07-09	Europe / Germany / North Rhine-Westphalia / Guetersloh
EPI_ISL_2870313	2020-06-16	2021-07-09	Europe / Germany / North Rhine-Westphalia / Guetersloh
EPI_ISL_2870312	2020-06-16	2021-07-09	Europe / Germany / North Rhine-Westphalia / Guetersloh
EPI_ISL_2870311	2020-06-16	2021-07-09	Europe / Germany / North Rhine-Westphalia / Guetersloh
EPI_ISL_2870306	2020-06-16	2021-07-09	Europe / Germany / North Rhine-Westphalia / Guetersloh
EPI_ISL_2870305	2020-06-16	2021-07-09	Europe / Germany / North Rhine-Westphalia / Guetersloh
EPI_ISL_2870296	2020-06-16	2021-07-09	Europe / Germany / North Rhine-Westphalia / Guetersloh
EPI_ISL_2870293	2020-06-16	2021-07-09	Europe / Germany / North Rhine-Westphalia / Guetersloh
EPI_ISL_2870290	2020-06-19	2021-07-09	Europe / Germany / North Rhine-Westphalia / Guetersloh
EPI_ISL_2870288	2020-06-19	2021-07-09	Europe / Germany / North Rhine-Westphalia / Guetersloh
EPI_ISL_2870285	2020-06-19	2021-07-09	Europe / Germany / North Rhine-Westphalia / Guetersloh
EPI_ISL_2870284	2020-06-19	2021-07-09	Europe / Germany / North Rhine-Westphalia / Guetersloh
EPI_ISL_2870281	2020-06-19	2021-07-09	Europe / Germany / North Rhine-Westphalia / Guetersloh
EPI_ISL_2870279	2020-06-19	2021-07-09	Europe / Germany / North Rhine-Westphalia / Guetersloh
EPI_ISL_2870278	2020-06-19	2021-07-09	Europe / Germany / North Rhine-Westphalia / Guetersloh
EPI_ISL_2870276	2020-06-19	2021-07-09	Europe / Germany / North Rhine-Westphalia / Guetersloh
EPI_ISL_2870275	2020-06-19	2021-07-09	Europe / Germany / North Rhine-Westphalia / Guetersloh
EPI_ISL_2870270	2020-06-19	2021-07-09	Europe / Germany / North Rhine-Westphalia / Guetersloh
EPI_ISL_2870268	2020-06-19	2021-07-09	Europe / Germany / North Rhine-Westphalia / Guetersloh
EPI_ISL_2870267	2020-06-19	2021-07-09	Europe / Germany / North Rhine-Westphalia / Guetersloh
EPI_ISL_2870264	2020-06-19	2021-07-09	Europe / Germany / North Rhine-Westphalia / Guetersloh
EPI_ISL_2870262	2020-06-19	2021-07-09	Europe / Germany / North Rhine-Westphalia / Guetersloh
EPI_ISL_2870261	2020-06-19	2021-07-09	Europe / Germany / North Rhine-Westphalia / Guetersloh
EPI_ISL_2870259	2020-06-19	2021-07-09	Europe / Germany / North Rhine-Westphalia / Guetersloh
EPI_ISL_2870256	2020-06-19	2021-07-09	Europe / Germany / North Rhine-Westphalia / Guetersloh
EPI_ISL_2870255	2020-06-19	2021-07-09	Europe / Germany / North Rhine-Westphalia / Guetersloh
EPI_ISL_2870253	2020-06-19	2021-07-09	Europe / Germany / North Rhine-Westphalia / Guetersloh
EPI_ISL_2870250	2020-06-20	2021-07-09	Europe / Germany / North Rhine-Westphalia / Guetersloh
EPI_ISL_2870247	2020-06-19	2021-07-09	Europe / Germany / North Rhine-Westphalia / Guetersloh
EPI_ISL_2870245	2020-06-19	2021-07-09	Europe / Germany / North Rhine-Westphalia / Guetersloh
EPI_ISL_2870242	2020-06-19	2021-07-09	Europe / Germany / North Rhine-Westphalia / Guetersloh
EPI_ISL_2870241	2020-06-19	2021-07-09	Europe / Germany / North Rhine-Westphalia / Guetersloh
EPI_ISL_2870239	2020-06-19	2021-07-09	Europe / Germany / North Rhine-Westphalia / Guetersloh
EPI_ISL_2870238	2020-06-19	2021-07-09	Europe / Germany / North Rhine-Westphalia / Guetersloh
EPI_ISL_2870233	2020-06-19	2021-07-09	Europe / Germany / North Rhine-Westphalia / Guetersloh
EPI_ISL_2870229	2020-06-19	2021-07-09	Europe / Germany / North Rhine-Westphalia / Guetersloh
EPI_ISL_2870225	2020-06-19	2021-07-09	Europe / Germany / North Rhine-Westphalia / Guetersloh
EPI_ISL_2870224	2020-06-19	2021-07-09	Europe / Germany / North Rhine-Westphalia / Guetersloh
EPI_ISL_2870221	2020-06-19	2021-07-09	Europe / Germany / North Rhine-Westphalia / Guetersloh
EPI_ISL_2870219	2020-06-19	2021-07-09	Europe / Germany / North Rhine-Westphalia / Guetersloh
EPI_ISL_2870218	2020-06-19	2021-07-09	Europe / Germany / North Rhine-Westphalia / Guetersloh
EPI_ISL_2870213	2020-06-19	2021-07-09	Europe / Germany / North Rhine-Westphalia / Guetersloh
EPI_ISL_2870210	2020-06-19	2021-07-09	Europe / Germany / North Rhine-Westphalia / Guetersloh
EPI_ISL_2870209	2020-06-19	2021-07-09	Europe / Germany / North Rhine-Westphalia / Guetersloh
EPI_ISL_2870206	2020-06-19	2021-07-09	Europe / Germany / North Rhine-Westphalia / Guetersloh
EPI_ISL_2870204	2020-06-19	2021-07-09	Europe / Germany / North Rhine-Westphalia / Guetersloh
EPI_ISL_2870201	2020-06-19	2021-07-09	Europe / Germany / North Rhine-Westphalia / Guetersloh
EPI_ISL_2870196	2020-06-19	2021-07-09	Europe / Germany / North Rhine-Westphalia / Guetersloh
EPI_ISL_2870195	2020-06-19	2021-07-09	Europe / Germany / North Rhine-Westphalia / Guetersloh
EPI_ISL_2870191	2020-06-19	2021-07-09	Europe / Germany / North Rhine-Westphalia / Guetersloh
EPI_ISL_2870188	2020-06-19	2021-07-09	Europe / Germany / North Rhine-Westphalia / Guetersloh
EPI_ISL_2870187	2020-06-19	2021-07-09	Europe / Germany / North Rhine-Westphalia / Guetersloh
EPI_ISL_2870186	2020-06-19	2021-07-09	Europe / Germany / North Rhine-Westphalia / Guetersloh
EPI_ISL_2870185	2020-06-19	2021-07-09	Europe / Germany / North Rhine-Westphalia / Guetersloh
EPI_ISL_2870183	2020-06-19	2021-07-09	Europe / Germany / North Rhine-Westphalia / Guetersloh
EPI_ISL_2870179	2020-06-19	2021-07-09	Europe / Germany / North Rhine-Westphalia / Guetersloh
EPI_ISL_2870178	2020-06-19	2021-07-09	Europe / Germany / North Rhine-Westphalia / Guetersloh
EPI_ISL_2870175	2020-06-19	2021-07-09	Europe / Germany / North Rhine-Westphalia / Guetersloh
EPI_ISL_2870171	2020-06-19	2021-07-09	Europe / Germany / North Rhine-Westphalia / Guetersloh
EPI_ISL_2870169	2020-06-19	2021-07-09	Europe / Germany / North Rhine-Westphalia / Guetersloh
EPI_ISL_2870168	2020-06-19	2021-07-09	Europe / Germany / North Rhine-Westphalia / Guetersloh
EPI_ISL_2870166	2020-06-19	2021-07-09	Europe / Germany / North Rhine-Westphalia / Guetersloh
EPI_ISL_2870165	2020-06-19	2021-07-09	Europe / Germany / North Rhine-Westphalia / Guetersloh
EPI_ISL_2870163	2020-06-19	2021-07-09	Europe / Germany / North Rhine-Westphalia / Guetersloh
EPI_ISL_2870162	2020-06-19	2021-07-09	Europe / Germany / North Rhine-Westphalia / Guetersloh
EPI_ISL_2870160	2020-06-19	2021-07-09	Europe / Germany / North Rhine-Westphalia / Guetersloh
EPI_ISL_2870154	2020-06-19	2021-07-09	Europe / Germany / North Rhine-Westphalia / Guetersloh
EPI_ISL_2870153	2020-06-19	2021-07-09	Europe / Germany / North Rhine-Westphalia / Guetersloh
EPI_ISL_2870146	2020-06-19	2021-07-09	Europe / Germany / North Rhine-Westphalia / Guetersloh
EPI_ISL_2870143	2020-06-19	2021-07-09	Europe / Germany / North Rhine-Westphalia / Guetersloh
EPI_ISL_2870142	2020-06-19	2021-07-09	Europe / Germany / North Rhine-Westphalia / Guetersloh
EPI_ISL_2870133	2020-06-19	2021-07-09	Europe / Germany / North Rhine-Westphalia / Guetersloh
EPI_ISL_2870131	2020-06-19	2021-07-09	Europe / Germany / North Rhine-Westphalia / Guetersloh
EPI_ISL_2870129	2020-06-19	2021-07-09	Europe / Germany / North Rhine-Westphalia / Guetersloh
EPI_ISL_2870126	2020-06-19	2021-07-09	Europe / Germany / North Rhine-Westphalia / Guetersloh
EPI_ISL_2870125	2020-06-19	2021-07-09	Europe / Germany / North Rhine-Westphalia / Guetersloh
EPI_ISL_2870116	2020-06-19	2021-07-09	Europe / Germany / North Rhine-Westphalia / Guetersloh
EPI_ISL_2870110	2020-06-19	2021-07-09	Europe / Germany / North Rhine-Westphalia / Guetersloh
EPI_ISL_2870105	2020-06-19	2021-07-09	Europe / Germany / North Rhine-Westphalia / Guetersloh
EPI_ISL_2870102	2020-06-19	2021-07-09	Europe / Germany / North Rhine-Westphalia / Guetersloh
EPI_ISL_2870100	2020-06-19	2021-07-09	Europe / Germany / North Rhine-Westphalia / Guetersloh
EPI_ISL_2870097	2020-06-19	2021-07-09	Europe / Germany / North Rhine-Westphalia / Guetersloh
EPI_ISL_2870096	2020-06-19	2021-07-09	Europe / Germany / North Rhine-Westphalia / Guetersloh
EPI_ISL_2870093	2020-06-19	2021-07-09	Europe / Germany / North Rhine-Westphalia / Guetersloh
EPI_ISL_2870091	2020-06-19	2021-07-09	Europe / Germany / North Rhine-Westphalia / Guetersloh
EPI_ISL_2870087	2020-06-19	2021-07-09	Europe / Germany / North Rhine-Westphalia / Guetersloh
EPI_ISL_2870085	2020-06-19	2021-07-09	Europe / Germany / North Rhine-Westphalia / Guetersloh
EPI_ISL_2870083	2020-06-19	2021-07-09	Europe / Germany / North Rhine-Westphalia / Guetersloh
EPI_ISL_2870080	2020-06-19	2021-07-09	Europe / Germany / North Rhine-Westphalia / Guetersloh
EPI_ISL_2870079	2020-06-19	2021-07-09	Europe / Germany / North Rhine-Westphalia / Guetersloh
EPI_ISL_2870075	2020-06-19	2021-07-09	Europe / Germany / North Rhine-Westphalia / Guetersloh
EPI_ISL_2870074	2020-06-19	2021-07-09	Europe / Germany / North Rhine-Westphalia / Guetersloh
EPI_ISL_2870069	2020-06-19	2021-07-09	Europe / Germany / North Rhine-Westphalia / Guetersloh
EPI_ISL_2870066	2020-06-19	2021-07-09	Europe / Germany / North Rhine-Westphalia / Guetersloh
EPI_ISL_2870060	2020-06-19	2021-07-09	Europe / Germany / North Rhine-Westphalia / Guetersloh
EPI_ISL_2870059	2020-06-19	2021-07-09	Europe / Germany / North Rhine-Westphalia / Guetersloh
EPI_ISL_2870057	2020-06-19	2021-07-09	Europe / Germany / North Rhine-Westphalia / Guetersloh
EPI_ISL_2870056	2020-06-19	2021-07-09	Europe / Germany / North Rhine-Westphalia / Guetersloh
EPI_ISL_2870053	2020-06-19	2021-07-09	Europe / Germany / North Rhine-Westphalia / Guetersloh
EPI_ISL_2870051	2020-06-18	2021-07-09	Europe / Germany / North Rhine-Westphalia / Guetersloh
EPI_ISL_2870047	2020-06-18	2021-07-09	Europe / Germany / North Rhine-Westphalia / Guetersloh
EPI_ISL_2870045	2020-06-18	2021-07-09	Europe / Germany / North Rhine-Westphalia / Guetersloh
EPI_ISL_2870034	2020-06-19	2021-07-09	Europe / Germany / North Rhine-Westphalia / Guetersloh
EPI_ISL_2870032	2020-06-19	2021-07-09	Europe / Germany / North Rhine-Westphalia / Guetersloh
EPI_ISL_2870029	2020-06-19	2021-07-09	Europe / Germany / North Rhine-Westphalia / Guetersloh
EPI_ISL_2870028	2020-06-18	2021-07-09	Europe / Germany / North Rhine-Westphalia / Guetersloh
EPI_ISL_2870026	2020-06-18	2021-07-09	Europe / Germany / North Rhine-Westphalia / Guetersloh
EPI_ISL_2870025	2020-06-18	2021-07-09	Europe / Germany / North Rhine-Westphalia / Guetersloh
EPI_ISL_2870023	2020-06-18	2021-07-09	Europe / Germany / North Rhine-Westphalia / Guetersloh
EPI_ISL_2870019	2020-06-18	2021-07-09	Europe / Germany / North Rhine-Westphalia / Guetersloh
EPI_ISL_2870015	2020-06-18	2021-07-09	Europe / Germany / North Rhine-Westphalia / Guetersloh
EPI_ISL_2870014	2020-06-18	2021-07-09	Europe / Germany / North Rhine-Westphalia / Guetersloh
EPI_ISL_2870011	2020-06-18	2021-07-09	Europe / Germany / North Rhine-Westphalia / Guetersloh
EPI_ISL_2870009	2020-06-18	2021-07-09	Europe / Germany / North Rhine-Westphalia / Guetersloh
EPI_ISL_2870008	2020-06-18	2021-07-09	Europe / Germany / North Rhine-Westphalia / Guetersloh
EPI_ISL_2870006	2020-06-18	2021-07-09	Europe / Germany / North Rhine-Westphalia / Guetersloh
EPI_ISL_2870003	2020-06-18	2021-07-09	Europe / Germany / North Rhine-Westphalia / Guetersloh
EPI_ISL_2869998	2020-06-18	2021-07-09	Europe / Germany / North Rhine-Westphalia / Guetersloh
EPI_ISL_2869997	2020-06-19	2021-07-09	Europe / Germany / North Rhine-Westphalia / Guetersloh
EPI_ISL_2869992	2020-06-19	2021-07-09	Europe / Germany / North Rhine-Westphalia / Guetersloh
EPI_ISL_2869991	2020-06-19	2021-07-09	Europe / Germany / North Rhine-Westphalia / Guetersloh
EPI_ISL_2869988	2020-06-19	2021-07-09	Europe / Germany / North Rhine-Westphalia / Guetersloh
EPI_ISL_2869986	2020-06-19	2021-07-09	Europe / Germany / North Rhine-Westphalia / Guetersloh
EPI_ISL_2869983	2020-06-19	2021-07-09	Europe / Germany / North Rhine-Westphalia / Guetersloh
EPI_ISL_2869981	2020-06-18	2021-07-09	Europe / Germany / North Rhine-Westphalia / Guetersloh
EPI_ISL_2869978	2020-06-18	2021-07-09	Europe / Germany / North Rhine-Westphalia / Guetersloh
EPI_ISL_2869975	2020-06-18	2021-07-09	Europe / Germany / North Rhine-Westphalia / Guetersloh
EPI_ISL_2869974	2020-06-18	2021-07-09	Europe / Germany / North Rhine-Westphalia / Guetersloh
EPI_ISL_2869972	2020-06-18	2021-07-09	Europe / Germany / North Rhine-Westphalia / Guetersloh
EPI_ISL_2869971	2020-06-18	2021-07-09	Europe / Germany / North Rhine-Westphalia / Guetersloh
EPI_ISL_2869962	2020-06-18	2021-07-09	Europe / Germany / North Rhine-Westphalia / Guetersloh
EPI_ISL_2869959	2020-06-18	2021-07-09	Europe / Germany / North Rhine-Westphalia / Guetersloh
EPI_ISL_2869942	2020-06-10	2021-07-09	Europe / Germany / North Rhine-Westphalia / Guetersloh
EPI_ISL_2869941	2020-06-10	2021-07-09	Europe / Germany / North Rhine-Westphalia / Guetersloh
EPI_ISL_2869938	2020-06-05	2021-07-09	Europe / Germany / North Rhine-Westphalia / Guetersloh
EPI_ISL_2869924	2020-04-09	2021-07-09	Europe / Germany / North Rhine-Westphalia / Guetersloh
EPI_ISL_2869893	2020-04-01	2021-07-09	Europe / Germany / North Rhine-Westphalia / Guetersloh
EPI_ISL_2869837	2020-03-18	2021-07-09	Europe / Germany / North Rhine-Westphalia / Guetersloh
EPI_ISL_2869831	2020-09-25	2021-07-09	Europe / Germany / North Rhine-Westphalia / Guetersloh
EPI_ISL_2869808	2020-06-24	2021-07-09	Europe / Germany / North Rhine-Westphalia / Guetersloh
EPI_ISL_2869800	2020-06-19	2021-07-09	Europe / Germany / North Rhine-Westphalia / Guetersloh
EPI_ISL_2869797	2020-06-17	2021-07-09	Europe / Germany / North Rhine-Westphalia / Guetersloh
EPI_ISL_2869790	2020-06-10	2021-07-09	Europe / Germany / North Rhine-Westphalia / Guetersloh
EPI_ISL_2869762	2020-06-18	2021-07-09	Europe / Germany / North Rhine-Westphalia / Guetersloh
EPI_ISL_2869755	2020-06-19	2021-07-09	Europe / Germany / North Rhine-Westphalia / Guetersloh
EPI_ISL_2869752	2020-06-19	2021-07-09	Europe / Germany / North Rhine-Westphalia / Guetersloh
EPI_ISL_2869749	2020-06-19	2021-07-09	Europe / Germany / North Rhine-Westphalia / Guetersloh
EPI_ISL_2869747	2020-06-19	2021-07-09	Europe / Germany / North Rhine-Westphalia / Guetersloh
EPI_ISL_2869746	2020-06-19	2021-07-09	Europe / Germany / North Rhine-Westphalia / Guetersloh
EPI_ISL_2869745	2020-06-18	2021-07-09	Europe / Germany / North Rhine-Westphalia / Guetersloh
EPI_ISL_2869742	2020-06-18	2021-07-09	Europe / Germany / North Rhine-Westphalia / Guetersloh
EPI_ISL_2869740	2020-06-18	2021-07-09	Europe / Germany / North Rhine-Westphalia / Guetersloh
EPI_ISL_2872026	2020-06-21	2021-07-09	Europe / Germany / North Rhine-Westphalia / Guetersloh
EPI_ISL_2871121	2020-06-16	2021-07-09	Europe / Germany / North Rhine-Westphalia / Guetersloh
EPI_ISL_2870017	2020-06-18	2021-07-09	Europe / Germany / North Rhine-Westphalia / Guetersloh
EPI_ISL_2871917	2020-06-20	2021-07-09	Europe / Germany / North Rhine-Westphalia / Guetersloh
EPI_ISL_2872017	2020-06-27	2021-07-09	Europe / Germany / North Rhine-Westphalia / Guetersloh
EPI_ISL_2870775	2020-06-18	2021-07-09	Europe / Germany / North Rhine-Westphalia / Guetersloh
EPI_ISL_860518	2020-06-23	2021-01-22	Europe / Germany / North Rhine-Westphalia / Guetersloh
EPI_ISL_2869761	2020-06-16	2021-07-09	Europe / Germany / North Rhine-Westphalia / Guetersloh
EPI_ISL_2872118	2020-06-23	2021-07-09	Europe / Germany / North Rhine-Westphalia / Guetersloh
EPI_ISL_2870422	2020-06-16	2021-07-09	Europe / Germany / North Rhine-Westphalia / Guetersloh
EPI_ISL_2870764	2020-06-18	2021-07-09	Europe / Germany / North Rhine-Westphalia / Guetersloh
EPI_ISL_2872164	2020-06-24	2021-07-09	Europe / Germany / North Rhine-Westphalia / Guetersloh
EPI_ISL_2870585	2020-06-16	2021-07-09	Europe / Germany / North Rhine-Westphalia / Guetersloh
EPI_ISL_2871185	2020-06-16	2021-07-09	Europe / Germany / North Rhine-Westphalia / Guetersloh
EPI_ISL_487406	2020-05-25	2020-07-14	Europe / Germany / North Rhine-Westphalia
EPI_ISL_631294	2020-06-17	2020-11-10	Europe / Germany / North Rhine-Westphalia / Bielefeld
EPI_ISL_2870720	2020-06-16	2021-07-09	Europe / Germany / North Rhine-Westphalia / Guetersloh
EPI_ISL_2870920	2020-06-16	2021-07-09	Europe / Germany / North Rhine-Westphalia / Guetersloh
EPI_ISL_2871120	2020-06-16	2021-07-09	Europe / Germany / North Rhine-Westphalia / Guetersloh
EPI_ISL_2872292	2020-06-25	2021-07-09	Europe / Germany / North Rhine-Westphalia / Guetersloh
EPI_ISL_860445	2020-06-20	2021-01-22	Europe / Germany / North Rhine-Westphalia / Guetersloh
EPI_ISL_860371	2020-06-24	2021-01-22	Europe / Germany / North Rhine-Westphalia / Guetersloh
EPI_ISL_860512	2020-06-18	2021-01-22	Europe / Germany / North Rhine-Westphalia / Guetersloh
EPI_ISL_860502	2020-06-16	2021-01-22	Europe / Germany / North Rhine-Westphalia / Guetersloh
EPI_ISL_860488	2020-06-16	2021-01-22	Europe / Germany / North Rhine-Westphalia / Guetersloh
EPI_ISL_860492	2020-06-25	2021-01-22	Europe / Germany / North Rhine-Westphalia / Guetersloh
EPI_ISL_2871194	2020-06-16	2021-07-09	Europe / Germany / North Rhine-Westphalia / Guetersloh
EPI_ISL_2870662	2020-06-16	2021-07-09	Europe / Germany / North Rhine-Westphalia / Guetersloh
EPI_ISL_2871899	2020-06-20	2021-07-09	Europe / Germany / North Rhine-Westphalia / Guetersloh
EPI_ISL_2871930	2020-06-20	2021-07-09	Europe / Germany / North Rhine-Westphalia / Guetersloh
EPI_ISL_2872130	2020-06-23	2021-07-09	Europe / Germany / North Rhine-Westphalia / Guetersloh
EPI_ISL_2872330	2020-07-06	2021-07-09	Europe / Germany / North Rhine-Westphalia / Guetersloh
EPI_ISL_2871230	2020-06-16	2021-07-09	Europe / Germany / North Rhine-Westphalia / Guetersloh
EPI_ISL_2871343	2020-06-19	2021-07-09	Europe / Germany / North Rhine-Westphalia / Guetersloh
EPI_ISL_2871217	2020-06-16	2021-07-09	Europe / Germany / North Rhine-Westphalia / Guetersloh
EPI_ISL_2870800	2020-06-16	2021-07-09	Europe / Germany / North Rhine-Westphalia / Guetersloh
EPI_ISL_2870139	2020-06-19	2021-07-09	Europe / Germany / North Rhine-Westphalia / Guetersloh
EPI_ISL_2870382	2020-06-17	2021-07-09	Europe / Germany / North Rhine-Westphalia / Guetersloh
EPI_ISL_2870564	2020-06-17	2021-07-09	Europe / Germany / North Rhine-Westphalia / Guetersloh
EPI_ISL_2870474	2020-06-16	2021-07-09	Europe / Germany / North Rhine-Westphalia / Guetersloh
EPI_ISL_2870471	2020-06-16	2021-07-09	Europe / Germany / North Rhine-Westphalia / Guetersloh
EPI_ISL_2870440	2020-06-16	2021-07-09	Europe / Germany / North Rhine-Westphalia / Guetersloh
EPI_ISL_2870449	2020-06-16	2021-07-09	Europe / Germany / North Rhine-Westphalia / Guetersloh
EPI_ISL_2870454	2020-06-16	2021-07-09	Europe / Germany / North Rhine-Westphalia / Guetersloh
EPI_ISL_2870450	2020-06-16	2021-07-09	Europe / Germany / North Rhine-Westphalia / Guetersloh
EPI_ISL_2870459	2020-06-16	2021-07-09	Europe / Germany / North Rhine-Westphalia / Guetersloh
EPI_ISL_2870480	2020-06-16	2021-07-09	Europe / Germany / North Rhine-Westphalia / Guetersloh
EPI_ISL_2870497	2020-06-16	2021-07-09	Europe / Germany / North Rhine-Westphalia / Guetersloh
EPI_ISL_2870429	2020-06-16	2021-07-09	Europe / Germany / North Rhine-Westphalia / Guetersloh
EPI_ISL_2870425	2020-06-16	2021-07-09	Europe / Germany / North Rhine-Westphalia / Guetersloh
EPI_ISL_2870413	2020-06-16	2021-07-09	Europe / Germany / North Rhine-Westphalia / Guetersloh
EPI_ISL_2870343	2020-06-16	2021-07-09	Europe / Germany / North Rhine-Westphalia / Guetersloh
EPI_ISL_2870356	2020-06-16	2021-07-09	Europe / Germany / North Rhine-Westphalia / Guetersloh
EPI_ISL_2870329	2020-06-16	2021-07-09	Europe / Germany / North Rhine-Westphalia / Guetersloh
EPI_ISL_2870386	2020-06-19	2021-07-09	Europe / Germany / North Rhine-Westphalia / Guetersloh
EPI_ISL_2870398	2020-06-19	2021-07-09	Europe / Germany / North Rhine-Westphalia / Guetersloh
EPI_ISL_2870367	2020-06-16	2021-07-09	Europe / Germany / North Rhine-Westphalia / Guetersloh
EPI_ISL_2870362	2020-06-16	2021-07-09	Europe / Germany / North Rhine-Westphalia / Guetersloh
EPI_ISL_2870377	2020-06-17	2021-07-09	Europe / Germany / North Rhine-Westphalia / Guetersloh
EPI_ISL_2870376	2020-06-17	2021-07-09	Europe / Germany / North Rhine-Westphalia / Guetersloh
EPI_ISL_2870373	2020-06-17	2021-07-09	Europe / Germany / North Rhine-Westphalia / Guetersloh
EPI_ISL_2870309	2020-06-16	2021-07-09	Europe / Germany / North Rhine-Westphalia / Guetersloh
EPI_ISL_2871558	2020-06-20	2021-07-09	Europe / Germany / North Rhine-Westphalia / Guetersloh
EPI_ISL_2870227	2020-06-19	2021-07-09	Europe / Germany / North Rhine-Westphalia / Guetersloh
EPI_ISL_2871565	2020-06-06	2021-07-09	Europe / Germany / North Rhine-Westphalia / Guetersloh
EPI_ISL_2870272	2020-06-19	2021-07-09	Europe / Germany / North Rhine-Westphalia / Guetersloh
EPI_ISL_2870244	2020-06-19	2021-07-09	Europe / Germany / North Rhine-Westphalia / Guetersloh
EPI_ISL_2870248	2020-06-19	2021-07-09	Europe / Germany / North Rhine-Westphalia / Guetersloh
EPI_ISL_2871513	2020-06-20	2021-07-09	Europe / Germany / North Rhine-Westphalia / Guetersloh
EPI_ISL_2871511	2020-06-20	2021-07-09	Europe / Germany / North Rhine-Westphalia / Guetersloh
EPI_ISL_2871505	2020-06-20	2021-07-09	Europe / Germany / North Rhine-Westphalia / Guetersloh
EPI_ISL_2870287	2020-06-19	2021-07-09	Europe / Germany / North Rhine-Westphalia / Guetersloh
EPI_ISL_2870103	2020-06-19	2021-07-09	Europe / Germany / North Rhine-Westphalia / Guetersloh
EPI_ISL_2871440	2020-06-20	2021-07-09	Europe / Germany / North Rhine-Westphalia / Guetersloh
EPI_ISL_2870117	2020-06-19	2021-07-09	Europe / Germany / North Rhine-Westphalia / Guetersloh
EPI_ISL_2871414	2020-06-20	2021-07-09	Europe / Germany / North Rhine-Westphalia / Guetersloh
EPI_ISL_2871418	2020-06-20	2021-07-09	Europe / Germany / North Rhine-Westphalia / Guetersloh
EPI_ISL_2871420	2020-06-20	2021-07-09	Europe / Germany / North Rhine-Westphalia / Guetersloh
EPI_ISL_2871476	2020-06-20	2021-07-09	Europe / Germany / North Rhine-Westphalia / Guetersloh
EPI_ISL_2870157	2020-06-19	2021-07-09	Europe / Germany / North Rhine-Westphalia / Guetersloh
EPI_ISL_2871483	2020-06-20	2021-07-09	Europe / Germany / North Rhine-Westphalia / Guetersloh
EPI_ISL_2870123	2020-06-19	2021-07-09	Europe / Germany / North Rhine-Westphalia / Guetersloh
EPI_ISL_2871455	2020-06-20	2021-07-09	Europe / Germany / North Rhine-Westphalia / Guetersloh
EPI_ISL_2870134	2020-06-19	2021-07-09	Europe / Germany / North Rhine-Westphalia / Guetersloh
EPI_ISL_2871466	2020-06-20	2021-07-09	Europe / Germany / North Rhine-Westphalia / Guetersloh
EPI_ISL_2869989	2020-06-19	2021-07-09	Europe / Germany / North Rhine-Westphalia / Guetersloh
EPI_ISL_2870987	2020-06-16	2021-07-09	Europe / Germany / North Rhine-Westphalia / Guetersloh
EPI_ISL_2869977	2020-06-18	2021-07-09	Europe / Germany / North Rhine-Westphalia / Guetersloh
EPI_ISL_2870971	2020-06-16	2021-07-09	Europe / Germany / North Rhine-Westphalia / Guetersloh
EPI_ISL_2869995	2020-06-19	2021-07-09	Europe / Germany / North Rhine-Westphalia / Guetersloh
EPI_ISL_2871405	2020-06-20	2021-07-09	Europe / Germany / North Rhine-Westphalia / Guetersloh
EPI_ISL_2870182	2020-06-19	2021-07-09	Europe / Germany / North Rhine-Westphalia / Guetersloh
EPI_ISL_2870181	2020-06-19	2021-07-09	Europe / Germany / North Rhine-Westphalia / Guetersloh
EPI_ISL_2870184	2020-06-19	2021-07-09	Europe / Germany / North Rhine-Westphalia / Guetersloh
EPI_ISL_2870193	2020-06-19	2021-07-09	Europe / Germany / North Rhine-Westphalia / Guetersloh
EPI_ISL_2870192	2020-06-19	2021-07-09	Europe / Germany / North Rhine-Westphalia / Guetersloh
EPI_ISL_2870190	2020-06-19	2021-07-09	Europe / Germany / North Rhine-Westphalia / Guetersloh
EPI_ISL_2870198	2020-06-19	2021-07-09	Europe / Germany / North Rhine-Westphalia / Guetersloh
EPI_ISL_2871492	2020-06-20	2021-07-09	Europe / Germany / North Rhine-Westphalia / Guetersloh
EPI_ISL_2871495	2020-06-20	2021-07-09	Europe / Germany / North Rhine-Westphalia / Guetersloh
EPI_ISL_2871498	2020-06-20	2021-07-09	Europe / Germany / North Rhine-Westphalia / Guetersloh
EPI_ISL_2870172	2020-06-19	2021-07-09	Europe / Germany / North Rhine-Westphalia / Guetersloh
EPI_ISL_2871340	2020-06-19	2021-07-09	Europe / Germany / North Rhine-Westphalia / Guetersloh
EPI_ISL_2869865	2020-05-26	2021-07-09	Europe / Germany / North Rhine-Westphalia / Guetersloh
EPI_ISL_2869867	2020-05-26	2021-07-09	Europe / Germany / North Rhine-Westphalia / Guetersloh
EPI_ISL_2870861	2020-06-16	2021-07-09	Europe / Germany / North Rhine-Westphalia / Guetersloh
EPI_ISL_2870869	2020-06-16	2021-07-09	Europe / Germany / North Rhine-Westphalia / Guetersloh
EPI_ISL_2870873	2020-06-16	2021-07-09	Europe / Germany / North Rhine-Westphalia / Guetersloh
EPI_ISL_2870879	2020-06-16	2021-07-09	Europe / Germany / North Rhine-Westphalia / Guetersloh
EPI_ISL_2870877	2020-06-16	2021-07-09	Europe / Germany / North Rhine-Westphalia / Guetersloh
EPI_ISL_2870875	2020-06-16	2021-07-09	Europe / Germany / North Rhine-Westphalia / Guetersloh
EPI_ISL_2870840	2020-06-16	2021-07-09	Europe / Germany / North Rhine-Westphalia / Guetersloh
EPI_ISL_2870849	2020-06-16	2021-07-09	Europe / Germany / North Rhine-Westphalia / Guetersloh
EPI_ISL_2869873	2020-05-29	2021-07-09	Europe / Germany / North Rhine-Westphalia / Guetersloh
EPI_ISL_2870850	2020-06-16	2021-07-09	Europe / Germany / North Rhine-Westphalia / Guetersloh
EPI_ISL_2869875	2020-05-29	2021-07-09	Europe / Germany / North Rhine-Westphalia / Guetersloh
EPI_ISL_2869870	2020-05-29	2021-07-09	Europe / Germany / North Rhine-Westphalia / Guetersloh
EPI_ISL_2870857	2020-06-16	2021-07-09	Europe / Germany / North Rhine-Westphalia / Guetersloh
EPI_ISL_2870884	2020-06-16	2021-07-09	Europe / Germany / North Rhine-Westphalia / Guetersloh
EPI_ISL_2870881	2020-06-16	2021-07-09	Europe / Germany / North Rhine-Westphalia / Guetersloh
EPI_ISL_2869909	2020-04-03	2021-07-09	Europe / Germany / North Rhine-Westphalia / Guetersloh
EPI_ISL_2870908	2020-06-16	2021-07-09	Europe / Germany / North Rhine-Westphalia / Guetersloh
EPI_ISL_2870905	2020-06-16	2021-07-09	Europe / Germany / North Rhine-Westphalia / Guetersloh
EPI_ISL_2870904	2020-06-16	2021-07-09	Europe / Germany / North Rhine-Westphalia / Guetersloh
EPI_ISL_2870943	2020-06-16	2021-07-09	Europe / Germany / North Rhine-Westphalia / Guetersloh
EPI_ISL_2870919	2020-06-16	2021-07-09	Europe / Germany / North Rhine-Westphalia / Guetersloh
EPI_ISL_2870917	2020-06-16	2021-07-09	Europe / Germany / North Rhine-Westphalia / Guetersloh
EPI_ISL_2869969	2020-06-18	2021-07-09	Europe / Germany / North Rhine-Westphalia / Guetersloh
EPI_ISL_2869968	2020-06-18	2021-07-09	Europe / Germany / North Rhine-Westphalia / Guetersloh
EPI_ISL_2870068	2020-06-19	2021-07-09	Europe / Germany / North Rhine-Westphalia / Guetersloh
EPI_ISL_2870063	2020-06-19	2021-07-09	Europe / Germany / North Rhine-Westphalia / Guetersloh
EPI_ISL_2871394	2020-06-19	2021-07-09	Europe / Germany / North Rhine-Westphalia / Guetersloh
EPI_ISL_2871397	2020-06-20	2021-07-09	Europe / Germany / North Rhine-Westphalia / Guetersloh
EPI_ISL_2871399	2020-06-20	2021-07-09	Europe / Germany / North Rhine-Westphalia / Guetersloh
EPI_ISL_2870073	2020-06-19	2021-07-09	Europe / Germany / North Rhine-Westphalia / Guetersloh
EPI_ISL_2870041	2020-06-19	2021-07-09	Europe / Germany / North Rhine-Westphalia / Guetersloh
EPI_ISL_2871377	2020-06-19	2021-07-09	Europe / Germany / North Rhine-Westphalia / Guetersloh
EPI_ISL_2871381	2020-06-19	2021-07-09	Europe / Germany / North Rhine-Westphalia / Guetersloh
EPI_ISL_2870054	2020-06-19	2021-07-09	Europe / Germany / North Rhine-Westphalia / Guetersloh
EPI_ISL_2871387	2020-06-19	2021-07-09	Europe / Germany / North Rhine-Westphalia / Guetersloh
EPI_ISL_2870082	2020-06-19	2021-07-09	Europe / Germany / North Rhine-Westphalia / Guetersloh
EPI_ISL_2870088	2020-06-19	2021-07-09	Europe / Germany / North Rhine-Westphalia / Guetersloh
EPI_ISL_2870094	2020-06-19	2021-07-09	Europe / Germany / North Rhine-Westphalia / Guetersloh
EPI_ISL_2870090	2020-06-19	2021-07-09	Europe / Germany / North Rhine-Westphalia / Guetersloh
EPI_ISL_2870099	2020-06-19	2021-07-09	Europe / Germany / North Rhine-Westphalia / Guetersloh
EPI_ISL_2871206	2020-06-16	2021-07-09	Europe / Germany / North Rhine-Westphalia / Guetersloh
EPI_ISL_2871244	2020-06-16	2021-07-09	Europe / Germany / North Rhine-Westphalia / Guetersloh
EPI_ISL_2871247	2020-06-16	2021-07-09	Europe / Germany / North Rhine-Westphalia / Guetersloh
EPI_ISL_2871229	2020-06-16	2021-07-09	Europe / Germany / North Rhine-Westphalia / Guetersloh
EPI_ISL_2870749	2020-06-16	2021-07-09	Europe / Germany / North Rhine-Westphalia / Guetersloh
EPI_ISL_2869768	2020-07-06	2021-07-09	Europe / Germany / North Rhine-Westphalia / Guetersloh
EPI_ISL_2870783	2020-06-18	2021-07-09	Europe / Germany / North Rhine-Westphalia / Guetersloh
EPI_ISL_2870796	2020-06-16	2021-07-09	Europe / Germany / North Rhine-Westphalia / Guetersloh
EPI_ISL_2870791	2020-06-16	2021-07-09	Europe / Germany / North Rhine-Westphalia / Guetersloh
EPI_ISL_2870797	2020-06-16	2021-07-09	Europe / Germany / North Rhine-Westphalia / Guetersloh
EPI_ISL_2870772	2020-06-18	2021-07-09	Europe / Germany / North Rhine-Westphalia / Guetersloh
EPI_ISL_2870770	2020-06-18	2021-07-09	Europe / Germany / North Rhine-Westphalia / Guetersloh
EPI_ISL_2869794	2020-06-16	2021-07-09	Europe / Germany / North Rhine-Westphalia / Guetersloh
EPI_ISL_2869793	2020-06-16	2021-07-09	Europe / Germany / North Rhine-Westphalia / Guetersloh
EPI_ISL_2870776	2020-06-18	2021-07-09	Europe / Germany / North Rhine-Westphalia / Guetersloh
EPI_ISL_2869805	2020-06-19	2021-07-09	Europe / Germany / North Rhine-Westphalia / Guetersloh
EPI_ISL_2870818	2020-06-16	2021-07-09	Europe / Germany / North Rhine-Westphalia / Guetersloh
EPI_ISL_2870820	2020-06-16	2021-07-09	Europe / Germany / North Rhine-Westphalia / Guetersloh
EPI_ISL_2870806	2020-06-16	2021-07-09	Europe / Germany / North Rhine-Westphalia / Guetersloh
EPI_ISL_2870805	2020-06-16	2021-07-09	Europe / Germany / North Rhine-Westphalia / Guetersloh
EPI_ISL_2871272	2020-06-16	2021-07-09	Europe / Germany / North Rhine-Westphalia / Guetersloh
EPI_ISL_2871271	2020-06-16	2021-07-09	Europe / Germany / North Rhine-Westphalia / Guetersloh
EPI_ISL_2871282	2020-06-17	2021-07-09	Europe / Germany / North Rhine-Westphalia / Guetersloh
EPI_ISL_2871288	2020-06-17	2021-07-09	Europe / Germany / North Rhine-Westphalia / Guetersloh
EPI_ISL_2871269	2020-06-16	2021-07-09	Europe / Germany / North Rhine-Westphalia / Guetersloh
EPI_ISL_2871293	2020-06-17	2021-07-09	Europe / Germany / North Rhine-Westphalia / Guetersloh
EPI_ISL_2870685	2020-06-16	2021-07-09	Europe / Germany / North Rhine-Westphalia / Guetersloh
EPI_ISL_2870683	2020-06-16	2021-07-09	Europe / Germany / North Rhine-Westphalia / Guetersloh
EPI_ISL_2870697	2020-06-16	2021-07-09	Europe / Germany / North Rhine-Westphalia / Guetersloh
EPI_ISL_2870692	2020-06-16	2021-07-09	Europe / Germany / North Rhine-Westphalia / Guetersloh
EPI_ISL_2870691	2020-06-16	2021-07-09	Europe / Germany / North Rhine-Westphalia / Guetersloh
EPI_ISL_2871114	2020-06-16	2021-07-09	Europe / Germany / North Rhine-Westphalia / Guetersloh
EPI_ISL_2870622	2020-06-16	2021-07-09	Europe / Germany / North Rhine-Westphalia / Guetersloh
EPI_ISL_2870608	2020-06-16	2021-07-09	Europe / Germany / North Rhine-Westphalia / Guetersloh
EPI_ISL_2870613	2020-06-16	2021-07-09	Europe / Germany / North Rhine-Westphalia / Guetersloh
EPI_ISL_2870669	2020-06-16	2021-07-09	Europe / Germany / North Rhine-Westphalia / Guetersloh
EPI_ISL_2870667	2020-06-16	2021-07-09	Europe / Germany / North Rhine-Westphalia / Guetersloh
EPI_ISL_2870675	2020-06-16	2021-07-09	Europe / Germany / North Rhine-Westphalia / Guetersloh
EPI_ISL_2870671	2020-06-16	2021-07-09	Europe / Germany / North Rhine-Westphalia / Guetersloh
EPI_ISL_2870679	2020-06-16	2021-07-09	Europe / Germany / North Rhine-Westphalia / Guetersloh
EPI_ISL_2870658	2020-06-16	2021-07-09	Europe / Germany / North Rhine-Westphalia / Guetersloh
EPI_ISL_2870704	2020-06-16	2021-07-09	Europe / Germany / North Rhine-Westphalia / Guetersloh
EPI_ISL_2870716	2020-06-16	2021-07-09	Europe / Germany / North Rhine-Westphalia / Guetersloh
EPI_ISL_2871155	2020-06-16	2021-07-09	Europe / Germany / North Rhine-Westphalia / Guetersloh
EPI_ISL_2871167	2020-06-16	2021-07-09	Europe / Germany / North Rhine-Westphalia / Guetersloh
EPI_ISL_2871147	2020-06-17	2021-07-09	Europe / Germany / North Rhine-Westphalia / Guetersloh
EPI_ISL_2871192	2020-06-16	2021-07-09	Europe / Germany / North Rhine-Westphalia / Guetersloh
EPI_ISL_2871198	2020-06-16	2021-07-09	Europe / Germany / North Rhine-Westphalia / Guetersloh
EPI_ISL_2871170	2020-06-16	2021-07-09	Europe / Germany / North Rhine-Westphalia / Guetersloh
EPI_ISL_2871173	2020-06-16	2021-07-09	Europe / Germany / North Rhine-Westphalia / Guetersloh
EPI_ISL_2871177	2020-06-16	2021-07-09	Europe / Germany / North Rhine-Westphalia / Guetersloh
EPI_ISL_2871180	2020-06-16	2021-07-09	Europe / Germany / North Rhine-Westphalia / Guetersloh
EPI_ISL_2871183	2020-06-16	2021-07-09	Europe / Germany / North Rhine-Westphalia / Guetersloh
EPI_ISL_2871186	2020-06-16	2021-07-09	Europe / Germany / North Rhine-Westphalia / Guetersloh
EPI_ISL_2871188	2020-06-16	2021-07-09	Europe / Germany / North Rhine-Westphalia / Guetersloh
EPI_ISL_2870584	2020-06-16	2021-07-09	Europe / Germany / North Rhine-Westphalia / Guetersloh
EPI_ISL_2870590	2020-06-16	2021-07-09	Europe / Germany / North Rhine-Westphalia / Guetersloh
EPI_ISL_2870594	2020-06-16	2021-07-09	Europe / Germany / North Rhine-Westphalia / Guetersloh
EPI_ISL_2870593	2020-06-16	2021-07-09	Europe / Germany / North Rhine-Westphalia / Guetersloh
EPI_ISL_2870599	2020-06-16	2021-07-09	Europe / Germany / North Rhine-Westphalia / Guetersloh
EPI_ISL_2870569	2020-06-17	2021-07-09	Europe / Germany / North Rhine-Westphalia / Guetersloh
EPI_ISL_2870576	2020-06-17	2021-07-09	Europe / Germany / North Rhine-Westphalia / Guetersloh
EPI_ISL_2871005	2020-06-16	2021-07-09	Europe / Germany / North Rhine-Westphalia / Guetersloh
EPI_ISL_2870515	2020-06-16	2021-07-09	Europe / Germany / North Rhine-Westphalia / Guetersloh
EPI_ISL_2870512	2020-06-16	2021-07-09	Europe / Germany / North Rhine-Westphalia / Guetersloh
EPI_ISL_2870522	2020-06-16	2021-07-09	Europe / Germany / North Rhine-Westphalia / Guetersloh
EPI_ISL_2871094	2020-06-16	2021-07-09	Europe / Germany / North Rhine-Westphalia / Guetersloh
EPI_ISL_2871099	2020-06-16	2021-07-09	Europe / Germany / North Rhine-Westphalia / Guetersloh
EPI_ISL_2871020	2020-06-16	2021-07-09	Europe / Germany / North Rhine-Westphalia / Guetersloh
EPI_ISL_2871022	2020-06-16	2021-07-09	Europe / Germany / North Rhine-Westphalia / Guetersloh
EPI_ISL_2871070	2020-06-16	2021-07-09	Europe / Germany / North Rhine-Westphalia / Guetersloh
EPI_ISL_2871073	2020-06-16	2021-07-09	Europe / Germany / North Rhine-Westphalia / Guetersloh
EPI_ISL_2871074	2020-06-16	2021-07-09	Europe / Germany / North Rhine-Westphalia / Guetersloh
EPI_ISL_2871079	2020-06-16	2021-07-09	Europe / Germany / North Rhine-Westphalia / Guetersloh
EPI_ISL_2871082	2020-06-16	2021-07-09	Europe / Germany / North Rhine-Westphalia / Guetersloh
EPI_ISL_2871088	2020-06-16	2021-07-09	Europe / Germany / North Rhine-Westphalia / Guetersloh
EPI_ISL_2871089	2020-06-16	2021-07-09	Europe / Germany / North Rhine-Westphalia / Guetersloh
EPI_ISL_2871062	2020-06-16	2021-07-09	Europe / Germany / North Rhine-Westphalia / Guetersloh
EPI_ISL_2871792	2020-06-20	2021-07-09	Europe / Germany / North Rhine-Westphalia / Guetersloh
EPI_ISL_2871797	2020-06-21	2021-07-09	Europe / Germany / North Rhine-Westphalia / Guetersloh
EPI_ISL_2871771	2020-06-20	2021-07-09	Europe / Germany / North Rhine-Westphalia / Guetersloh
EPI_ISL_2871774	2020-06-20	2021-07-09	Europe / Germany / North Rhine-Westphalia / Guetersloh
EPI_ISL_2871786	2020-06-21	2021-07-09	Europe / Germany / North Rhine-Westphalia / Guetersloh
EPI_ISL_2871708	2020-06-26	2021-07-09	Europe / Germany / North Rhine-Westphalia / Guetersloh
EPI_ISL_2871726	2020-06-21	2021-07-09	Europe / Germany / North Rhine-Westphalia / Guetersloh
EPI_ISL_2871727	2020-06-21	2021-07-09	Europe / Germany / North Rhine-Westphalia / Guetersloh
EPI_ISL_2871702	2020-06-21	2021-07-09	Europe / Germany / North Rhine-Westphalia / Guetersloh
EPI_ISL_2871703	2020-06-21	2021-07-09	Europe / Germany / North Rhine-Westphalia / Guetersloh
EPI_ISL_2871765	2020-06-20	2021-07-09	Europe / Germany / North Rhine-Westphalia / Guetersloh
EPI_ISL_2871763	2020-06-20	2021-07-09	Europe / Germany / North Rhine-Westphalia / Guetersloh
EPI_ISL_2871749	2020-06-21	2021-07-09	Europe / Germany / North Rhine-Westphalia / Guetersloh
EPI_ISL_2871742	2020-06-21	2021-07-09	Europe / Germany / North Rhine-Westphalia / Guetersloh
EPI_ISL_2871800	2020-06-21	2021-07-09	Europe / Germany / North Rhine-Westphalia / Guetersloh
EPI_ISL_2871803	2020-06-20	2021-07-09	Europe / Germany / North Rhine-Westphalia / Guetersloh
EPI_ISL_2871804	2020-06-20	2021-07-09	Europe / Germany / North Rhine-Westphalia / Guetersloh
EPI_ISL_2872253	2020-07-09	2021-07-09	Europe / Germany / North Rhine-Westphalia / Guetersloh
EPI_ISL_2872227	2020-06-26	2021-07-09	Europe / Germany / North Rhine-Westphalia / Guetersloh
EPI_ISL_2872222	2020-06-26	2021-07-09	Europe / Germany / North Rhine-Westphalia / Guetersloh
EPI_ISL_2872224	2020-06-26	2021-07-09	Europe / Germany / North Rhine-Westphalia / Guetersloh
EPI_ISL_2872283	2020-07-08	2021-07-09	Europe / Germany / North Rhine-Westphalia / Guetersloh
EPI_ISL_2872272	2020-07-09	2021-07-09	Europe / Germany / North Rhine-Westphalia / Guetersloh
EPI_ISL_2871679	2020-06-21	2021-07-09	Europe / Germany / North Rhine-Westphalia / Guetersloh
EPI_ISL_2871683	2020-06-21	2021-07-09	Europe / Germany / North Rhine-Westphalia / Guetersloh
EPI_ISL_2871664	2020-06-20	2021-07-09	Europe / Germany / North Rhine-Westphalia / Guetersloh
EPI_ISL_2871606	2020-06-20	2021-07-09	Europe / Germany / North Rhine-Westphalia / Guetersloh
EPI_ISL_2872181	2020-06-24	2021-07-09	Europe / Germany / North Rhine-Westphalia / Guetersloh
EPI_ISL_2872186	2020-06-24	2021-07-09	Europe / Germany / North Rhine-Westphalia / Guetersloh
EPI_ISL_2872169	2020-06-23	2021-07-09	Europe / Germany / North Rhine-Westphalia / Guetersloh
EPI_ISL_2872171	2020-06-23	2021-07-09	Europe / Germany / North Rhine-Westphalia / Guetersloh
EPI_ISL_2872174	2020-06-24	2021-07-09	Europe / Germany / North Rhine-Westphalia / Guetersloh
EPI_ISL_2871588	2020-06-20	2021-07-09	Europe / Germany / North Rhine-Westphalia / Guetersloh
EPI_ISL_2871238	2020-06-16	2021-07-09	Europe / Germany / North Rhine-Westphalia / Guetersloh
EPI_ISL_2870765	2020-06-18	2021-07-09	Europe / Germany / North Rhine-Westphalia / Guetersloh
EPI_ISL_2871958	2020-06-23	2021-07-09	Europe / Germany / North Rhine-Westphalia / Guetersloh
EPI_ISL_2871968	2020-06-23	2021-07-09	Europe / Germany / North Rhine-Westphalia / Guetersloh
EPI_ISL_2870633	2020-06-16	2021-07-09	Europe / Germany / North Rhine-Westphalia / Guetersloh
EPI_ISL_2871991	2020-06-23	2021-07-09	Europe / Germany / North Rhine-Westphalia / Guetersloh
EPI_ISL_2871978	2020-06-23	2021-07-09	Europe / Germany / North Rhine-Westphalia / Guetersloh
EPI_ISL_2871134	2020-06-16	2021-07-09	Europe / Germany / North Rhine-Westphalia / Guetersloh
EPI_ISL_2872324	2020-07-11	2021-07-09	Europe / Germany / North Rhine-Westphalia / Guetersloh
EPI_ISL_2871836	2020-06-21	2021-07-09	Europe / Germany / North Rhine-Westphalia / Guetersloh
EPI_ISL_2871847	2020-06-21	2021-07-09	Europe / Germany / North Rhine-Westphalia / Guetersloh
EPI_ISL_2871810	2020-06-20	2021-07-09	Europe / Germany / North Rhine-Westphalia / Guetersloh
EPI_ISL_2871823	2020-06-21	2021-07-09	Europe / Germany / North Rhine-Westphalia / Guetersloh
EPI_ISL_2870541	2020-06-16	2021-07-09	Europe / Germany / North Rhine-Westphalia / Guetersloh
EPI_ISL_2871874	2020-06-23	2021-07-09	Europe / Germany / North Rhine-Westphalia / Guetersloh
EPI_ISL_2871883	2020-06-23	2021-07-09	Europe / Germany / North Rhine-Westphalia / Guetersloh
EPI_ISL_2871859	2020-06-21	2021-07-09	Europe / Germany / North Rhine-Westphalia / Guetersloh
EPI_ISL_2870526	2020-06-16	2021-07-09	Europe / Germany / North Rhine-Westphalia / Guetersloh
EPI_ISL_2871868	2020-06-24	2021-07-09	Europe / Germany / North Rhine-Westphalia / Guetersloh
EPI_ISL_2871907	2020-06-20	2021-07-09	Europe / Germany / North Rhine-Westphalia / Guetersloh
EPI_ISL_2871913	2020-06-20	2021-07-09	Europe / Germany / North Rhine-Westphalia / Guetersloh
EPI_ISL_2871911	2020-06-24	2021-07-09	Europe / Germany / North Rhine-Westphalia / Guetersloh
EPI_ISL_2872383	2020-06-22	2021-07-09	Europe / Germany / North Rhine-Westphalia / Guetersloh
EPI_ISL_2871054	2020-06-16	2021-07-09	Europe / Germany / North Rhine-Westphalia / Guetersloh
EPI_ISL_2871801	2020-06-21	2021-07-09	Europe / Germany / North Rhine-Westphalia / Guetersloh
EPI_ISL_2872201	2020-06-24	2021-07-09	Europe / Germany / North Rhine-Westphalia / Guetersloh
EPI_ISL_860544	2020-06-24	2021-01-22	Europe / Germany / North Rhine-Westphalia / Guetersloh
EPI_ISL_860543	2020-06-16	2021-01-22	Europe / Germany / North Rhine-Westphalia / Guetersloh
EPI_ISL_860542	2020-06-21	2021-01-22	Europe / Germany / North Rhine-Westphalia / Guetersloh
EPI_ISL_860539	2020-06-19	2021-01-22	Europe / Germany / North Rhine-Westphalia / Guetersloh
EPI_ISL_860537	2020-06-25	2021-01-22	Europe / Germany / North Rhine-Westphalia / Guetersloh
EPI_ISL_860534	2020-06-20	2021-01-22	Europe / Germany / North Rhine-Westphalia / Guetersloh
EPI_ISL_860532	2020-06-23	2021-01-22	Europe / Germany / North Rhine-Westphalia / Guetersloh
EPI_ISL_860531	2020-06-25	2021-01-22	Europe / Germany / North Rhine-Westphalia / Guetersloh
EPI_ISL_860530	2020-06-18	2021-01-22	Europe / Germany / North Rhine-Westphalia / Guetersloh
EPI_ISL_860529	2020-06-20	2021-01-22	Europe / Germany / North Rhine-Westphalia / Guetersloh
EPI_ISL_860526	2020-06-16	2021-01-22	Europe / Germany / North Rhine-Westphalia / Guetersloh
EPI_ISL_860525	2020-06-21	2021-01-22	Europe / Germany / North Rhine-Westphalia / Guetersloh
EPI_ISL_860523	2020-06-16	2021-01-22	Europe / Germany / North Rhine-Westphalia / Guetersloh
EPI_ISL_860522	2020-06-21	2021-01-22	Europe / Germany / North Rhine-Westphalia / Guetersloh
EPI_ISL_860519	2020-06-20	2021-01-22	Europe / Germany / North Rhine-Westphalia / Guetersloh
EPI_ISL_860516	2020-07-04	2021-01-22	Europe / Germany / North Rhine-Westphalia / Guetersloh
EPI_ISL_860515	2020-06-23	2021-01-22	Europe / Germany / North Rhine-Westphalia / Guetersloh
EPI_ISL_860514	2020-06-16	2021-01-22	Europe / Germany / North Rhine-Westphalia / Guetersloh
EPI_ISL_860508	2020-06-18	2021-01-22	Europe / Germany / North Rhine-Westphalia / Guetersloh
EPI_ISL_860507	2020-06-16	2021-01-22	Europe / Germany / North Rhine-Westphalia / Guetersloh
EPI_ISL_860506	2020-06-20	2021-01-22	Europe / Germany / North Rhine-Westphalia / Guetersloh
EPI_ISL_860500	2020-06-19	2021-01-22	Europe / Germany / North Rhine-Westphalia / Guetersloh
EPI_ISL_860499	2020-06-16	2021-01-22	Europe / Germany / North Rhine-Westphalia / Guetersloh
EPI_ISL_860498	2020-06-25	2021-01-22	Europe / Germany / North Rhine-Westphalia / Guetersloh
EPI_ISL_860497	2020-06-21	2021-01-22	Europe / Germany / North Rhine-Westphalia / Guetersloh
EPI_ISL_860495	2020-06-24	2021-01-22	Europe / Germany / North Rhine-Westphalia / Guetersloh
EPI_ISL_860493	2020-06-19	2021-01-22	Europe / Germany / North Rhine-Westphalia / Guetersloh
EPI_ISL_860489	2020-06-17	2021-01-22	Europe / Germany / North Rhine-Westphalia / Guetersloh
EPI_ISL_860483	2020-06-16	2021-01-22	Europe / Germany / North Rhine-Westphalia / Guetersloh
EPI_ISL_860482	2020-07-03	2021-01-22	Europe / Germany / North Rhine-Westphalia / Guetersloh
EPI_ISL_860480	2020-06-21	2021-01-22	Europe / Germany / North Rhine-Westphalia / Guetersloh
EPI_ISL_860477	2020-06-16	2021-01-22	Europe / Germany / North Rhine-Westphalia / Guetersloh
EPI_ISL_860474	2020-06-19	2021-01-22	Europe / Germany / North Rhine-Westphalia / Guetersloh
EPI_ISL_860473	2020-06-23	2021-01-22	Europe / Germany / North Rhine-Westphalia / Guetersloh
EPI_ISL_860471	2020-06-21	2021-01-22	Europe / Germany / North Rhine-Westphalia / Guetersloh
EPI_ISL_860470	2020-06-16	2021-01-22	Europe / Germany / North Rhine-Westphalia / Guetersloh
EPI_ISL_860467	2020-06-16	2021-01-22	Europe / Germany / North Rhine-Westphalia / Guetersloh
EPI_ISL_860465	2020-06-24	2021-01-22	Europe / Germany / North Rhine-Westphalia / Guetersloh
EPI_ISL_860464	2020-06-16	2021-01-22	Europe / Germany / North Rhine-Westphalia / Guetersloh
EPI_ISL_860463	2020-06-21	2021-01-22	Europe / Germany / North Rhine-Westphalia / Guetersloh
EPI_ISL_860462	2020-06-19	2021-01-22	Europe / Germany / North Rhine-Westphalia / Guetersloh
EPI_ISL_860461	2020-06-28	2021-01-22	Europe / Germany / North Rhine-Westphalia / Guetersloh
EPI_ISL_860460	2020-06-23	2021-01-22	Europe / Germany / North Rhine-Westphalia / Guetersloh
EPI_ISL_860459	2020-06-20	2021-01-22	Europe / Germany / North Rhine-Westphalia / Guetersloh
EPI_ISL_860456	2020-06-16	2021-01-22	Europe / Germany / North Rhine-Westphalia / Guetersloh
EPI_ISL_860455	2020-06-23	2021-01-22	Europe / Germany / North Rhine-Westphalia / Guetersloh
EPI_ISL_860453	2020-06-08	2021-01-22	Europe / Germany / North Rhine-Westphalia / Guetersloh
EPI_ISL_860452	2020-06-18	2021-01-22	Europe / Germany / North Rhine-Westphalia / Guetersloh
EPI_ISL_860451	2020-06-18	2021-01-22	Europe / Germany / North Rhine-Westphalia / Guetersloh
EPI_ISL_860450	2020-06-23	2021-01-22	Europe / Germany / North Rhine-Westphalia / Guetersloh
EPI_ISL_860446	2020-06-21	2021-01-22	Europe / Germany / North Rhine-Westphalia / Guetersloh
EPI_ISL_860444	2020-06-18	2021-01-22	Europe / Germany / North Rhine-Westphalia / Guetersloh
EPI_ISL_860443	2020-06-27	2021-01-22	Europe / Germany / North Rhine-Westphalia / Guetersloh
EPI_ISL_860441	2020-06-21	2021-01-22	Europe / Germany / North Rhine-Westphalia / Guetersloh
EPI_ISL_860440	2020-06-16	2021-01-22	Europe / Germany / North Rhine-Westphalia / Guetersloh
EPI_ISL_860439	2020-06-21	2021-01-22	Europe / Germany / North Rhine-Westphalia / Guetersloh
EPI_ISL_860438	2020-06-19	2021-01-22	Europe / Germany / North Rhine-Westphalia / Guetersloh
EPI_ISL_860436	2020-06-23	2021-01-22	Europe / Germany / North Rhine-Westphalia / Guetersloh
EPI_ISL_860433	2020-06-21	2021-01-22	Europe / Germany / North Rhine-Westphalia / Guetersloh
EPI_ISL_860432	2020-06-26	2021-01-22	Europe / Germany / North Rhine-Westphalia / Guetersloh
EPI_ISL_860429	2020-06-16	2021-01-22	Europe / Germany / North Rhine-Westphalia / Guetersloh
EPI_ISL_860427	2020-06-16	2021-01-22	Europe / Germany / North Rhine-Westphalia / Guetersloh
EPI_ISL_860423	2020-06-18	2021-01-22	Europe / Germany / North Rhine-Westphalia / Guetersloh
EPI_ISL_860422	2020-06-16	2021-01-22	Europe / Germany / North Rhine-Westphalia / Guetersloh
EPI_ISL_860421	2020-06-17	2021-01-22	Europe / Germany / North Rhine-Westphalia / Guetersloh
EPI_ISL_860418	2020-06-17	2021-01-22	Europe / Germany / North Rhine-Westphalia / Guetersloh
EPI_ISL_860417	2020-06-23	2021-01-22	Europe / Germany / North Rhine-Westphalia / Guetersloh
EPI_ISL_860415	2020-06-05	2021-01-22	Europe / Germany / North Rhine-Westphalia / Guetersloh
EPI_ISL_860413	2020-06-26	2021-01-22	Europe / Germany / North Rhine-Westphalia / Guetersloh
EPI_ISL_860408	2020-06-26	2021-01-22	Europe / Germany / North Rhine-Westphalia / Guetersloh
EPI_ISL_860407	2020-06-19	2021-01-22	Europe / Germany / North Rhine-Westphalia / Guetersloh
EPI_ISL_860405	2020-06-18	2021-01-22	Europe / Germany / North Rhine-Westphalia / Guetersloh
EPI_ISL_860404	2020-06-16	2021-01-22	Europe / Germany / North Rhine-Westphalia / Guetersloh
EPI_ISL_860402	2020-06-16	2021-01-22	Europe / Germany / North Rhine-Westphalia / Guetersloh
EPI_ISL_860400	2020-06-20	2021-01-22	Europe / Germany / North Rhine-Westphalia / Guetersloh
EPI_ISL_860397	2020-06-25	2021-01-22	Europe / Germany / North Rhine-Westphalia / Guetersloh
EPI_ISL_860395	2020-06-19	2021-01-22	Europe / Germany / North Rhine-Westphalia / Guetersloh
EPI_ISL_860394	2020-06-18	2021-01-22	Europe / Germany / North Rhine-Westphalia / Guetersloh
EPI_ISL_860391	2020-06-27	2021-01-22	Europe / Germany / North Rhine-Westphalia / Guetersloh
EPI_ISL_860389	2020-06-16	2021-01-22	Europe / Germany / North Rhine-Westphalia / Guetersloh
EPI_ISL_860388	2020-06-25	2021-01-22	Europe / Germany / North Rhine-Westphalia / Guetersloh
EPI_ISL_860387	2020-06-18	2021-01-22	Europe / Germany / North Rhine-Westphalia / Guetersloh
EPI_ISL_860385	2020-06-16	2021-01-22	Europe / Germany / North Rhine-Westphalia / Guetersloh
EPI_ISL_860384	2020-06-21	2021-01-22	Europe / Germany / North Rhine-Westphalia / Guetersloh
EPI_ISL_860382	2020-06-19	2021-01-22	Europe / Germany / North Rhine-Westphalia / Guetersloh
EPI_ISL_860381	2020-06-19	2021-01-22	Europe / Germany / North Rhine-Westphalia / Guetersloh
EPI_ISL_860380	2020-06-21	2021-01-22	Europe / Germany / North Rhine-Westphalia / Guetersloh
EPI_ISL_860379	2020-06-06	2021-01-22	Europe / Germany / North Rhine-Westphalia / Guetersloh
EPI_ISL_860378	2020-06-16	2021-01-22	Europe / Germany / North Rhine-Westphalia / Guetersloh
EPI_ISL_860363	2020-06-16	2021-01-22	Europe / Germany / North Rhine-Westphalia / Guetersloh
EPI_ISL_860362	2020-06-19	2021-01-22	Europe / Germany / North Rhine-Westphalia / Guetersloh
EPI_ISL_860361	2020-06-19	2021-01-22	Europe / Germany / North Rhine-Westphalia / Guetersloh
EPI_ISL_860358	2020-06-21	2021-01-22	Europe / Germany / North Rhine-Westphalia / Guetersloh
EPI_ISL_860357	2020-06-19	2021-01-22	Europe / Germany / North Rhine-Westphalia / Guetersloh
EPI_ISL_860356	2020-06-16	2021-01-22	Europe / Germany / North Rhine-Westphalia / Guetersloh
EPI_ISL_860355	2020-07-04	2021-01-22	Europe / Germany / North Rhine-Westphalia / Guetersloh
EPI_ISL_860351	2020-06-23	2021-01-22	Europe / Germany / North Rhine-Westphalia / Guetersloh
EPI_ISL_860350	2020-06-24	2021-01-22	Europe / Germany / North Rhine-Westphalia / Guetersloh
EPI_ISL_860348	2020-07-03	2021-01-22	Europe / Germany / North Rhine-Westphalia / Guetersloh
EPI_ISL_860346	2020-06-16	2021-01-22	Europe / Germany / North Rhine-Westphalia / Guetersloh
EPI_ISL_860345	2020-06-24	2021-01-22	Europe / Germany / North Rhine-Westphalia / Guetersloh
EPI_ISL_860344	2020-06-16	2021-01-22	Europe / Germany / North Rhine-Westphalia / Guetersloh
EPI_ISL_860343	2020-06-23	2021-01-22	Europe / Germany / North Rhine-Westphalia / Guetersloh
EPI_ISL_860342	2020-06-26	2021-01-22	Europe / Germany / North Rhine-Westphalia / Guetersloh
EPI_ISL_860341	2020-06-26	2021-01-22	Europe / Germany / North Rhine-Westphalia / Guetersloh
EPI_ISL_860340	2020-06-20	2021-01-22	Europe / Germany / North Rhine-Westphalia / Guetersloh
EPI_ISL_860337	2020-06-16	2021-01-22	Europe / Germany / North Rhine-Westphalia / Guetersloh
EPI_ISL_860336	2020-07-04	2021-01-22	Europe / Germany / North Rhine-Westphalia / Guetersloh
EPI_ISL_860335	2020-06-18	2021-01-22	Europe / Germany / North Rhine-Westphalia / Guetersloh
EPI_ISL_860332	2020-06-22	2021-01-22	Europe / Germany / North Rhine-Westphalia / Guetersloh
EPI_ISL_860331	2020-06-16	2021-01-22	Europe / Germany / North Rhine-Westphalia / Guetersloh
EPI_ISL_860330	2020-06-18	2021-01-22	Europe / Germany / North Rhine-Westphalia / Guetersloh
EPI_ISL_860329	2020-06-26	2021-01-22	Europe / Germany / North Rhine-Westphalia / Guetersloh
EPI_ISL_860328	2020-06-17	2021-01-22	Europe / Germany / North Rhine-Westphalia / Guetersloh
EPI_ISL_860327	2020-06-19	2021-01-22	Europe / Germany / North Rhine-Westphalia / Guetersloh
EPI_ISL_860326	2020-06-18	2021-01-22	Europe / Germany / North Rhine-Westphalia / Guetersloh
EPI_ISL_860325	2020-06-28	2021-01-22	Europe / Germany / North Rhine-Westphalia / Guetersloh
EPI_ISL_860324	2020-06-18	2021-01-22	Europe / Germany / North Rhine-Westphalia / Guetersloh
EPI_ISL_860322	2020-06-18	2021-01-22	Europe / Germany / North Rhine-Westphalia / Guetersloh
EPI_ISL_860319	2020-06-21	2021-01-22	Europe / Germany / North Rhine-Westphalia / Guetersloh
EPI_ISL_860318	2020-06-16	2021-01-22	Europe / Germany / North Rhine-Westphalia / Guetersloh
EPI_ISL_487417	2020-06-15	2020-07-14	Europe / Germany / North Rhine-Westphalia
EPI_ISL_860390	2020-06-16	2021-01-22	Europe / Germany / North Rhine-Westphalia / Guetersloh
EPI_ISL_860401	2020-06-18	2021-01-22	Europe / Germany / North Rhine-Westphalia / Guetersloh
EPI_ISL_860447	2020-06-23	2021-01-22	Europe / Germany / North Rhine-Westphalia / Guetersloh
EPI_ISL_860454	2020-06-17	2021-01-22	Europe / Germany / North Rhine-Westphalia / Guetersloh
EPI_ISL_860352	2020-06-20	2021-01-22	Europe / Germany / North Rhine-Westphalia / Guetersloh
EPI_ISL_860536	2020-06-18	2021-01-22	Europe / Germany / North Rhine-Westphalia / Guetersloh
EPI_ISL_860486	2020-06-16	2021-01-22	Europe / Germany / North Rhine-Westphalia / Guetersloh
EPI_ISL_2869803	2020-06-19	2021-07-09	Europe / Germany / North Rhine-Westphalia / Guetersloh
EPI_ISL_2870472	2020-06-16	2021-07-09	Europe / Germany / North Rhine-Westphalia / Guetersloh
EPI_ISL_2870479	2020-06-16	2021-07-09	Europe / Germany / North Rhine-Westphalia / Guetersloh
EPI_ISL_2870445	2020-06-16	2021-07-09	Europe / Germany / North Rhine-Westphalia / Guetersloh
EPI_ISL_2870438	2020-06-16	2021-07-09	Europe / Germany / North Rhine-Westphalia / Guetersloh
EPI_ISL_2870405	2020-06-16	2021-07-09	Europe / Germany / North Rhine-Westphalia / Guetersloh
EPI_ISL_2870411	2020-06-16	2021-07-09	Europe / Germany / North Rhine-Westphalia / Guetersloh
EPI_ISL_2870273	2020-06-20	2021-07-09	Europe / Germany / North Rhine-Westphalia / Guetersloh
EPI_ISL_2870140	2020-06-19	2021-07-09	Europe / Germany / North Rhine-Westphalia / Guetersloh
EPI_ISL_2870159	2020-06-19	2021-07-09	Europe / Germany / North Rhine-Westphalia / Guetersloh
EPI_ISL_2870995	2020-06-16	2021-07-09	Europe / Germany / North Rhine-Westphalia / Guetersloh
EPI_ISL_2871400	2020-06-20	2021-07-09	Europe / Germany / North Rhine-Westphalia / Guetersloh
EPI_ISL_2870189	2020-06-19	2021-07-09	Europe / Germany / North Rhine-Westphalia / Guetersloh
EPI_ISL_2870020	2020-06-18	2021-07-09	Europe / Germany / North Rhine-Westphalia / Guetersloh
EPI_ISL_2869963	2020-06-18	2021-07-09	Europe / Germany / North Rhine-Westphalia / Guetersloh
EPI_ISL_2871239	2020-06-16	2021-07-09	Europe / Germany / North Rhine-Westphalia / Guetersloh
EPI_ISL_2871218	2020-06-16	2021-07-09	Europe / Germany / North Rhine-Westphalia / Guetersloh
EPI_ISL_2870799	2020-06-16	2021-07-09	Europe / Germany / North Rhine-Westphalia / Guetersloh
EPI_ISL_2870773	2020-06-18	2021-07-09	Europe / Germany / North Rhine-Westphalia / Guetersloh
EPI_ISL_2871168	2020-06-16	2021-07-09	Europe / Germany / North Rhine-Westphalia / Guetersloh
EPI_ISL_2870591	2020-06-16	2021-07-09	Europe / Germany / North Rhine-Westphalia / Guetersloh
EPI_ISL_2871686	2020-06-21	2021-07-09	Europe / Germany / North Rhine-Westphalia / Guetersloh
EPI_ISL_2871599	2020-06-20	2021-07-09	Europe / Germany / North Rhine-Westphalia / Guetersloh
EPI_ISL_2872083	2020-06-23	2021-07-09	Europe / Germany / North Rhine-Westphalia / Guetersloh
EPI_ISL_2872087	2020-06-23	2021-07-09	Europe / Germany / North Rhine-Westphalia / Guetersloh
EPI_ISL_2870751	2020-06-18	2021-07-09	Europe / Germany / North Rhine-Westphalia / Guetersloh
EPI_ISL_2871985	2020-06-23	2021-07-09	Europe / Germany / North Rhine-Westphalia / Guetersloh
EPI_ISL_2870546	2020-06-16	2021-07-09	Europe / Germany / North Rhine-Westphalia / Guetersloh
EPI_ISL_2871889	2020-06-23	2021-07-09	Europe / Germany / North Rhine-Westphalia / Guetersloh
EPI_ISL_2871922	2020-06-20	2021-07-09	Europe / Germany / North Rhine-Westphalia / Guetersloh
EPI_ISL_2871900	2020-06-20	2021-07-09	Europe / Germany / North Rhine-Westphalia / Guetersloh
EPI_ISL_2872384	2020-06-23	2021-07-09	Europe / Germany / North Rhine-Westphalia / Guetersloh
EPI_ISL_2872385	2020-06-23	2021-07-09	Europe / Germany / North Rhine-Westphalia / Guetersloh
EPI_ISL_631303	2020-06-08	2020-11-10	Europe / Germany / North Rhine-Westphalia / Bielefeld
EPI_ISL_631298	2020-06-09	2020-11-10	Europe / Germany / North Rhine-Westphalia / Bielefeld
EPI_ISL_631296	2020-06-17	2020-11-10	Europe / Germany / North Rhine-Westphalia / Bielefeld
EPI_ISL_631295	2020-06-17	2020-11-10	Europe / Germany / North Rhine-Westphalia / Bielefeld
EPI_ISL_631293	2020-06-18	2020-11-10	Europe / Germany / North Rhine-Westphalia / Bielefeld
EPI_ISL_631292	2020-06-18	2020-11-10	Europe / Germany / North Rhine-Westphalia / Bielefeld
EPI_ISL_631291	2020-06-18	2020-11-10	Europe / Germany / North Rhine-Westphalia / Bielefeld
EPI_ISL_631290	2020-06-18	2020-11-10	Europe / Germany / North Rhine-Westphalia / Bielefeld
EPI_ISL_631289	2020-06-18	2020-11-10	Europe / Germany / North Rhine-Westphalia / Bielefeld
EPI_ISL_631287	2020-06-18	2020-11-10	Europe / Germany / North Rhine-Westphalia / Bielefeld
EPI_ISL_631286	2020-06-18	2020-11-10	Europe / Germany / North Rhine-Westphalia / Bielefeld
EPI_ISL_631285	2020-06-18	2020-11-10	Europe / Germany / North Rhine-Westphalia / Bielefeld
EPI_ISL_631284	2020-06-18	2020-11-10	Europe / Germany / North Rhine-Westphalia / Bielefeld
EPI_ISL_631282	2020-06-18	2020-11-10	Europe / Germany / North Rhine-Westphalia / Bielefeld
EPI_ISL_631281	2020-06-18	2020-11-10	Europe / Germany / North Rhine-Westphalia / Bielefeld
EPI_ISL_631278	2020-06-19	2020-11-10	Europe / Germany / North Rhine-Westphalia / Bielefeld
EPI_ISL_631277	2020-06-19	2020-11-10	Europe / Germany / North Rhine-Westphalia / Bielefeld
EPI_ISL_602303	2020-06-20	2020-10-28	Europe / Germany / North Rhine-Westphalia / Bielefeld
EPI_ISL_487431	2020-05-25	2020-07-14	Europe / Germany / North Rhine-Westphalia
EPI_ISL_487430	2020-05-25	2020-07-14	Europe / Germany / North Rhine-Westphalia
EPI_ISL_487429	2020-05-25	2020-07-14	Europe / Germany / North Rhine-Westphalia
EPI_ISL_487428	2020-05-25	2020-07-14	Europe / Germany / North Rhine-Westphalia
EPI_ISL_487427	2020-05-25	2020-07-14	Europe / Germany / North Rhine-Westphalia
EPI_ISL_487424	2020-06-17	2020-07-14	Europe / Germany / North Rhine-Westphalia
EPI_ISL_487422	2020-06-17	2020-07-14	Europe / Germany / North Rhine-Westphalia
EPI_ISL_487420	2020-06-15	2020-07-14	Europe / Germany / North Rhine-Westphalia
EPI_ISL_487415	2020-06-16	2020-07-14	Europe / Germany / North Rhine-Westphalia
EPI_ISL_487414	2020-06-08	2020-07-14	Europe / Germany / North Rhine-Westphalia
EPI_ISL_487413	2020-06-08	2020-07-14	Europe / Germany / North Rhine-Westphalia
EPI_ISL_487412	2020-06-05	2020-07-14	Europe / Germany / North Rhine-Westphalia
EPI_ISL_487411	2020-06-05	2020-07-14	Europe / Germany / North Rhine-Westphalia
EPI_ISL_487410	2020-06-05	2020-07-14	Europe / Germany / North Rhine-Westphalia
EPI_ISL_487408	2020-05-20	2020-07-14	Europe / Germany / North Rhine-Westphalia
EPI_ISL_487407	2020-05-25	2020-07-14	Europe / Germany / North Rhine-Westphalia
EPI_ISL_487405	2020-05-25	2020-07-14	Europe / Germany / North Rhine-Westphalia
EPI_ISL_487403	2020-05-25	2020-07-14	Europe / Germany / North Rhine-Westphalia
EPI_ISL_487402	2020-05-25	2020-07-14	Europe / Germany / North Rhine-Westphalia
EPI_ISL_487401	2020-05-25	2020-07-14	Europe / Germany / North Rhine-Westphalia
EPI_ISL_487400	2020-05-25	2020-07-14	Europe / Germany / North Rhine-Westphalia
EPI_ISL_487399	2020-05-25	2020-07-14	Europe / Germany / North Rhine-Westphalia
EPI_ISL_487398	2020-05-25	2020-07-14	Europe / Germany / North Rhine-Westphalia
EPI_ISL_2870403	2020-06-16	2021-07-09	Europe / Germany / North Rhine-Westphalia / Guetersloh
EPI_ISL_2870803	2020-06-16	2021-07-09	Europe / Germany / North Rhine-Westphalia / Guetersloh
EPI_ISL_2870833	2020-06-16	2021-07-09	Europe / Germany / North Rhine-Westphalia / Guetersloh
EPI_ISL_860533	2020-06-16	2021-01-22	Europe / Germany / North Rhine-Westphalia / Guetersloh
EPI_ISL_2870107	2020-06-19	2021-07-09	Europe / Germany / North Rhine-Westphalia / Guetersloh
EPI_ISL_2871274	2020-06-16	2021-07-09	Europe / Germany / North Rhine-Westphalia / Guetersloh
EPI_ISL_2871709	2020-06-26	2021-07-09	Europe / Germany / North Rhine-Westphalia / Guetersloh
EPI_ISL_2869935	2020-04-29	2021-07-09	Europe / Germany / North Rhine-Westphalia / Guetersloh
EPI_ISL_2871508	2020-06-20	2021-07-09	Europe / Germany / North Rhine-Westphalia / Guetersloh
EPI_ISL_2870509	2020-06-16	2021-07-09	Europe / Germany / North Rhine-Westphalia / Guetersloh
EPI_ISL_2870709	2020-06-16	2021-07-09	Europe / Germany / North Rhine-Westphalia / Guetersloh
EPI_ISL_2870236	2020-06-19	2021-07-09	Europe / Germany / North Rhine-Westphalia / Guetersloh
EPI_ISL_2870836	2020-06-16	2021-07-09	Europe / Germany / North Rhine-Westphalia / Guetersloh
EPI_ISL_2871936	2020-06-23	2021-07-09	Europe / Germany / North Rhine-Westphalia / Guetersloh
EPI_ISL_860510	2020-06-16	2021-01-22	Europe / Germany / North Rhine-Westphalia / Guetersloh
EPI_ISL_487404	2020-05-25	2020-07-14	Europe / Germany / North Rhine-Westphalia
EPI_ISL_487423	2020-06-17	2020-07-14	Europe / Germany / North Rhine-Westphalia
EPI_ISL_487416	2020-06-15	2020-07-14	Europe / Germany / North Rhine-Westphalia
EPI_ISL_2871537	2020-06-20	2021-07-09	Europe / Germany / North Rhine-Westphalia / Guetersloh
EPI_ISL_2872137	2020-06-23	2021-07-09	Europe / Germany / North Rhine-Westphalia / Guetersloh
EPI_ISL_2871832	2020-06-21	2021-07-09	Europe / Germany / North Rhine-Westphalia / Guetersloh
EPI_ISL_2871001	2020-06-16	2021-07-09	Europe / Germany / North Rhine-Westphalia / Guetersloh
EPI_ISL_2871615	2020-06-20	2021-07-09	Europe / Germany / North Rhine-Westphalia / Guetersloh
EPI_ISL_2871915	2020-06-20	2021-07-09	Europe / Germany / North Rhine-Westphalia / Guetersloh
EPI_ISL_2871981	2020-06-23	2021-07-09	Europe / Germany / North Rhine-Westphalia / Guetersloh
EPI_ISL_2872152	2020-06-23	2021-07-09	Europe / Germany / North Rhine-Westphalia / Guetersloh
EPI_ISL_2871712	2020-06-21	2021-07-09	Europe / Germany / North Rhine-Westphalia / Guetersloh
EPI_ISL_2871919	2020-06-20	2021-07-09	Europe / Germany / North Rhine-Westphalia / Guetersloh
EPI_ISL_2872206	2020-06-26	2021-07-09	Europe / Germany / North Rhine-Westphalia / Guetersloh
EPI_ISL_2870207	2020-06-19	2021-07-09	Europe / Germany / North Rhine-Westphalia / Guetersloh
EPI_ISL_860334	2020-06-22	2021-01-22	Europe / Germany / North Rhine-Westphalia / Guetersloh
EPI_ISL_2870035	2020-06-19	2021-07-09	Europe / Germany / North Rhine-Westphalia / Guetersloh
EPI_ISL_2871909	2020-06-20	2021-07-09	Europe / Germany / North Rhine-Westphalia / Guetersloh
EPI_ISL_487418	2020-06-15	2020-07-14	Europe / Germany / North Rhine-Westphalia
EPI_ISL_2870137	2020-06-19	2021-07-09	Europe / Germany / North Rhine-Westphalia / Guetersloh
EPI_ISL_2870738	2020-06-16	2021-07-09	Europe / Germany / North Rhine-Westphalia / Guetersloh
EPI_ISL_2870644	2020-06-16	2021-07-09	Europe / Germany / North Rhine-Westphalia / Guetersloh
EPI_ISL_2870531	2020-06-16	2021-07-09	Europe / Germany / North Rhine-Westphalia / Guetersloh
EPI_ISL_2870544	2020-06-16	2021-07-09	Europe / Germany / North Rhine-Westphalia / Guetersloh
EPI_ISL_2871331	2020-06-19	2021-07-09	Europe / Germany / North Rhine-Westphalia / Guetersloh
EPI_ISL_2872031	2020-06-21	2021-07-09	Europe / Germany / North Rhine-Westphalia / Guetersloh
EPI_ISL_2872131	2020-06-23	2021-07-09	Europe / Germany / North Rhine-Westphalia / Guetersloh
EPI_ISL_2872204	2020-06-25	2021-07-09	Europe / Germany / North Rhine-Westphalia / Guetersloh
EPI_ISL_2872304	2020-07-09	2021-07-09	Europe / Germany / North Rhine-Westphalia / Guetersloh
EPI_ISL_2870616	2020-06-16	2021-07-09	Europe / Germany / North Rhine-Westphalia / Guetersloh
EPI_ISL_2870200	2020-06-19	2021-07-09	Europe / Germany / North Rhine-Westphalia / Guetersloh
EPI_ISL_2870300	2020-06-16	2021-07-09	Europe / Germany / North Rhine-Westphalia / Guetersloh
EPI_ISL_2870119	2020-06-19	2021-07-09	Europe / Germany / North Rhine-Westphalia / Guetersloh
EPI_ISL_2871602	2020-06-20	2021-07-09	Europe / Germany / North Rhine-Westphalia / Guetersloh
EPI_ISL_2870005	2020-06-18	2021-07-09	Europe / Germany / North Rhine-Westphalia / Guetersloh
EPI_ISL_2870308	2020-06-16	2021-07-09	Europe / Germany / North Rhine-Westphalia / Guetersloh
EPI_ISL_2871008	2020-06-16	2021-07-09	Europe / Germany / North Rhine-Westphalia / Guetersloh
EPI_ISL_2871609	2020-06-20	2021-07-09	Europe / Germany / North Rhine-Westphalia / Guetersloh
EPI_ISL_2871809	2020-06-20	2021-07-09	Europe / Germany / North Rhine-Westphalia / Guetersloh
EPI_ISL_2872110	2020-06-23	2021-07-09	Europe / Germany / North Rhine-Westphalia / Guetersloh
EPI_ISL_2871010	2020-06-16	2021-07-09	Europe / Germany / North Rhine-Westphalia / Guetersloh
EPI_ISL_2870511	2020-06-16	2021-07-09	Europe / Germany / North Rhine-Westphalia / Guetersloh
EPI_ISL_2871111	2020-06-16	2021-07-09	Europe / Germany / North Rhine-Westphalia / Guetersloh
EPI_ISL_2870111	2020-06-19	2021-07-09	Europe / Germany / North Rhine-Westphalia / Guetersloh
EPI_ISL_860511	2020-06-19	2021-01-22	Europe / Germany / North Rhine-Westphalia / Guetersloh
EPI_ISL_2871212	2020-06-16	2021-07-09	Europe / Germany / North Rhine-Westphalia / Guetersloh
EPI_ISL_2869812	2020-09-08	2021-07-09	Europe / Germany / North Rhine-Westphalia / Guetersloh
EPI_ISL_2871812	2020-06-21	2021-07-09	Europe / Germany / North Rhine-Westphalia / Guetersloh
EPI_ISL_2871714	2020-06-21	2021-07-09	Europe / Germany / North Rhine-Westphalia / Guetersloh
EPI_ISL_2870315	2020-06-16	2021-07-09	Europe / Germany / North Rhine-Westphalia / Guetersloh
EPI_ISL_487421	2020-06-16	2020-07-14	Europe / Germany / North Rhine-Westphalia
EPI_ISL_2870621	2020-06-16	2021-07-09	Europe / Germany / North Rhine-Westphalia / Guetersloh
EPI_ISL_2871525	2020-06-20	2021-07-09	Europe / Germany / North Rhine-Westphalia / Guetersloh
EPI_ISL_2871328	2020-06-19	2021-07-09	Europe / Germany / North Rhine-Westphalia / Guetersloh
EPI_ISL_2872029	2020-06-21	2021-07-09	Europe / Germany / North Rhine-Westphalia / Guetersloh
EPI_ISL_2870031	2020-06-19	2021-07-09	Europe / Germany / North Rhine-Westphalia / Guetersloh
EPI_ISL_2870331	2020-06-16	2021-07-09	Europe / Germany / North Rhine-Westphalia / Guetersloh
EPI_ISL_2871333	2020-06-19	2021-07-09	Europe / Germany / North Rhine-Westphalia / Guetersloh
EPI_ISL_2870434	2020-06-16	2021-07-09	Europe / Germany / North Rhine-Westphalia / Guetersloh
EPI_ISL_2870934	2020-06-16	2021-07-09	Europe / Germany / North Rhine-Westphalia / Guetersloh
EPI_ISL_2871534	2020-06-20	2021-07-09	Europe / Germany / North Rhine-Westphalia / Guetersloh
EPI_ISL_860434	2020-06-16	2021-01-22	Europe / Germany / North Rhine-Westphalia / Guetersloh
EPI_ISL_2870135	2020-06-19	2021-07-09	Europe / Germany / North Rhine-Westphalia / Guetersloh
EPI_ISL_2870335	2020-06-16	2021-07-09	Europe / Germany / North Rhine-Westphalia / Guetersloh
EPI_ISL_2871435	2020-06-20	2021-07-09	Europe / Germany / North Rhine-Westphalia / Guetersloh
EPI_ISL_2871136	2020-06-16	2021-07-09	Europe / Germany / North Rhine-Westphalia / Guetersloh
EPI_ISL_2871036	2020-06-16	2021-07-09	Europe / Germany / North Rhine-Westphalia / Guetersloh
EPI_ISL_2871438	2020-06-20	2021-07-09	Europe / Germany / North Rhine-Westphalia / Guetersloh
EPI_ISL_2870740	2020-06-16	2021-07-09	Europe / Germany / North Rhine-Westphalia / Guetersloh
EPI_ISL_2870042	2020-06-18	2021-07-09	Europe / Germany / North Rhine-Westphalia / Guetersloh
EPI_ISL_2870443	2020-06-16	2021-07-09	Europe / Germany / North Rhine-Westphalia / Guetersloh
EPI_ISL_2870043	2020-06-18	2021-07-09	Europe / Germany / North Rhine-Westphalia / Guetersloh
EPI_ISL_2871144	2020-06-16	2021-07-09	Europe / Germany / North Rhine-Westphalia / Guetersloh
EPI_ISL_2871645	2020-06-20	2021-07-09	Europe / Germany / North Rhine-Westphalia / Guetersloh
EPI_ISL_2870745	2020-06-16	2021-07-09	Europe / Germany / North Rhine-Westphalia / Guetersloh
EPI_ISL_2871750	2020-06-21	2021-07-09	Europe / Germany / North Rhine-Westphalia / Guetersloh
EPI_ISL_2871150	2020-06-18	2021-07-09	Europe / Germany / North Rhine-Westphalia / Guetersloh
EPI_ISL_2870950	2020-06-17	2021-07-09	Europe / Germany / North Rhine-Westphalia / Guetersloh
EPI_ISL_2870251	2020-06-20	2021-07-09	Europe / Germany / North Rhine-Westphalia / Guetersloh
EPI_ISL_2870651	2020-06-16	2021-07-09	Europe / Germany / North Rhine-Westphalia / Guetersloh
EPI_ISL_2872151	2020-06-23	2021-07-09	Europe / Germany / North Rhine-Westphalia / Guetersloh
EPI_ISL_2869852	2020-03-21	2021-07-09	Europe / Germany / North Rhine-Westphalia / Guetersloh
EPI_ISL_2870552	2020-06-16	2021-07-09	Europe / Germany / North Rhine-Westphalia / Guetersloh
EPI_ISL_2871353	2020-06-19	2021-07-09	Europe / Germany / North Rhine-Westphalia / Guetersloh
EPI_ISL_2870554	2020-06-16	2021-07-09	Europe / Germany / North Rhine-Westphalia / Guetersloh
EPI_ISL_2871154	2020-06-18	2021-07-09	Europe / Germany / North Rhine-Westphalia / Guetersloh
EPI_ISL_2869957	2020-06-18	2021-07-09	Europe / Germany / North Rhine-Westphalia / Guetersloh
EPI_ISL_2871458	2020-06-20	2021-07-09	Europe / Germany / North Rhine-Westphalia / Guetersloh
EPI_ISL_2870959	2020-06-17	2021-07-09	Europe / Germany / North Rhine-Westphalia / Guetersloh
EPI_ISL_2871260	2020-06-16	2021-07-09	Europe / Germany / North Rhine-Westphalia / Guetersloh
EPI_ISL_2871660	2020-06-20	2021-07-09	Europe / Germany / North Rhine-Westphalia / Guetersloh
EPI_ISL_2872260	2020-07-05	2021-07-09	Europe / Germany / North Rhine-Westphalia / Guetersloh
EPI_ISL_2869960	2020-06-18	2021-07-09	Europe / Germany / North Rhine-Westphalia / Guetersloh
EPI_ISL_2870761	2020-06-18	2021-07-09	Europe / Germany / North Rhine-Westphalia / Guetersloh
EPI_ISL_2870964	2020-06-17	2021-07-09	Europe / Germany / North Rhine-Westphalia / Guetersloh
EPI_ISL_2871064	2020-06-16	2021-07-09	Europe / Germany / North Rhine-Westphalia / Guetersloh
EPI_ISL_2870664	2020-06-16	2021-07-09	Europe / Germany / North Rhine-Westphalia / Guetersloh
EPI_ISL_2871564	2020-06-06	2021-07-09	Europe / Germany / North Rhine-Westphalia / Guetersloh
EPI_ISL_2871964	2020-06-23	2021-07-09	Europe / Germany / North Rhine-Westphalia / Guetersloh
EPI_ISL_2870121	2020-06-19	2021-07-09	Europe / Germany / North Rhine-Westphalia / Guetersloh
EPI_ISL_2869802	2020-06-19	2021-07-09	Europe / Germany / North Rhine-Westphalia / Guetersloh
EPI_ISL_2870230	2020-06-19	2021-07-09	Europe / Germany / North Rhine-Westphalia / Guetersloh
EPI_ISL_2871165	2020-06-16	2021-07-09	Europe / Germany / North Rhine-Westphalia / Guetersloh
EPI_ISL_2870065	2020-06-19	2021-07-09	Europe / Germany / North Rhine-Westphalia / Guetersloh
EPI_ISL_2870465	2020-06-16	2021-07-09	Europe / Germany / North Rhine-Westphalia / Guetersloh
EPI_ISL_2870466	2020-06-16	2021-07-09	Europe / Germany / North Rhine-Westphalia / Guetersloh
EPI_ISL_2872064	2020-06-23	2021-07-09	Europe / Germany / North Rhine-Westphalia / Guetersloh
EPI_ISL_860466	2020-06-23	2021-01-22	Europe / Germany / North Rhine-Westphalia / Guetersloh
EPI_ISL_2869966	2020-06-18	2021-07-09	Europe / Germany / North Rhine-Westphalia / Guetersloh
EPI_ISL_2870686	2020-06-16	2021-07-09	Europe / Germany / North Rhine-Westphalia / Guetersloh
EPI_ISL_2871467	2020-06-20	2021-07-09	Europe / Germany / North Rhine-Westphalia / Guetersloh
EPI_ISL_2871956	2020-06-23	2021-07-09	Europe / Germany / North Rhine-Westphalia / Guetersloh
EPI_ISL_2870668	2020-06-16	2021-07-09	Europe / Germany / North Rhine-Westphalia / Guetersloh
EPI_ISL_2870368	2020-06-17	2021-07-09	Europe / Germany / North Rhine-Westphalia / Guetersloh
EPI_ISL_2870071	2020-06-19	2021-07-09	Europe / Germany / North Rhine-Westphalia / Guetersloh
EPI_ISL_2870385	2020-06-17	2021-07-09	Europe / Germany / North Rhine-Westphalia / Guetersloh
EPI_ISL_860476	2020-06-21	2021-01-22	Europe / Germany / North Rhine-Westphalia / Guetersloh
EPI_ISL_2871876	2020-06-23	2021-07-09	Europe / Germany / North Rhine-Westphalia / Guetersloh
EPI_ISL_2872177	2020-06-24	2021-07-09	Europe / Germany / North Rhine-Westphalia / Guetersloh
EPI_ISL_2870578	2020-06-17	2021-07-09	Europe / Germany / North Rhine-Westphalia / Guetersloh
EPI_ISL_2872051	2020-06-24	2021-07-09	Europe / Germany / North Rhine-Westphalia / Guetersloh
EPI_ISL_2871382	2020-06-19	2021-07-09	Europe / Germany / North Rhine-Westphalia / Guetersloh
EPI_ISL_2871182	2020-06-16	2021-07-09	Europe / Germany / North Rhine-Westphalia / Guetersloh
EPI_ISL_2871767	2020-06-20	2021-07-09	Europe / Germany / North Rhine-Westphalia / Guetersloh
EPI_ISL_2871268	2020-06-16	2021-07-09	Europe / Germany / North Rhine-Westphalia / Guetersloh
EPI_ISL_2871768	2020-06-20	2021-07-09	Europe / Germany / North Rhine-Westphalia / Guetersloh
EPI_ISL_2871824	2020-06-21	2021-07-09	Europe / Germany / North Rhine-Westphalia / Guetersloh
EPI_ISL_2870469	2020-06-16	2021-07-09	Europe / Germany / North Rhine-Westphalia / Guetersloh
EPI_ISL_860469	2020-06-23	2021-01-22	Europe / Germany / North Rhine-Westphalia / Guetersloh
EPI_ISL_860504	2020-06-26	2021-01-22	Europe / Germany / North Rhine-Westphalia / Guetersloh
EPI_ISL_2870441	2020-06-16	2021-07-09	Europe / Germany / North Rhine-Westphalia / Guetersloh
EPI_ISL_2870570	2020-06-17	2021-07-09	Europe / Germany / North Rhine-Westphalia / Guetersloh
EPI_ISL_860370	2020-06-19	2021-01-22	Europe / Germany / North Rhine-Westphalia / Guetersloh
EPI_ISL_2872070	2020-06-23	2021-07-09	Europe / Germany / North Rhine-Westphalia / Guetersloh
EPI_ISL_2871171	2020-06-16	2021-07-09	Europe / Germany / North Rhine-Westphalia / Guetersloh
EPI_ISL_2871971	2020-06-23	2021-07-09	Europe / Germany / North Rhine-Westphalia / Guetersloh
