# Supplementary material for: Large-scale SARS-CoV-2 sequencing indicates prior community circulation of the viral strain associated with Germany’s largest meat processing plant
Source: Sci Rep. 2025 Nov 4;15:38466. doi: 10.1038/s41598-025-25764-0 (PMC12586693; doi:10.1038/s41598-025-25764-0)
Supplement: Supplementary file 4 — Supplementary Material 4 [file 41598_2025_25764_MOESM4_ESM.xlsx]

## Sheet: Sheet5
Internal ID	GISAID Accession
1056246938	hCoV-19/Germany/NW-KRO-001/2021
1056243014	hCoV-19/Germany/NW-KRO-005/2021
1056552098	hCoV-19/Germany/NW-KRO-006/2021
1056247295	hCoV-19/Germany/NW-KRO-007/2021
1056621523	hCoV-19/Germany/NW-KRO-008/2021
1056246443	hCoV-19/Germany/NW-KRO-009/2021
1056243359	hCoV-19/Germany/NW-KRO-010/2021
1056246697	hCoV-19/Germany/NW-KRO-011/2021
1056616300	hCoV-19/Germany/NW-KRO-012/2021
1056243022	hCoV-19/Germany/NW-KRO-013/2021
1056246929	hCoV-19/Germany/NW-KRO-014/2021
9003250036	hCoV-19/Germany/NW-KRO-015/2021
1056244888	hCoV-19/Germany/NW-KRO-016/2021
1056611897	hCoV-19/Germany/NW-KRO-017/2021
1056242880	hCoV-19/Germany/NW-KRO-018/2021
1056646152	hCoV-19/Germany/NW-KRO-019/2021
1056246538	hCoV-19/Germany/NW-KRO-020/2021
9003242235	hCoV-19/Germany/NW-KRO-021/2021
1056561384	hCoV-19/Germany/NW-KRO-022/2021
1056551794	hCoV-19/Germany/NW-KRO-023/2021
1056616511	hCoV-19/Germany/NW-KRO-024/2021
1056559010	hCoV-19/Germany/NW-KRO-025/2021
1056557502	hCoV-19/Germany/NW-KRO-026/2021
1056614606	hCoV-19/Germany/NW-KRO-028/2021
1056246926	hCoV-19/Germany/NW-KRO-029/2021
1056624463	hCoV-19/Germany/NW-KRO-031/2021
1056245376	hCoV-19/Germany/NW-KRO-032/2021
1056552764	hCoV-19/Germany/NW-KRO-033/2021
1056558011	hCoV-19/Germany/NW-KRO-034/2021
1056248502	hCoV-19/Germany/NW-KRO-035/2021
1056244511	hCoV-19/Germany/NW-KRO-036/2021
1056246484	hCoV-19/Germany/NW-KRO-037/2021
1056643413	hCoV-19/Germany/NW-KRO-038/2021
1056246655	hCoV-19/Germany/NW-KRO-039/2021
1056245261	hCoV-19/Germany/NW-KRO-040/2021
1056553509	hCoV-19/Germany/NW-KRO-041/2021
1056244049	hCoV-19/Germany/NW-KRO-042/2021
1056247533	hCoV-19/Germany/NW-KRO-043/2021
1056244793	hCoV-19/Germany/NW-KRO-044/2021
1056244543	hCoV-19/Germany/NW-KRO-045/2021
1056246957	hCoV-19/Germany/NW-KRO-046/2021
1056557696	hCoV-19/Germany/NW-KRO-047/2021
1056561644	hCoV-19/Germany/NW-KRO-050/2021
1056244506	hCoV-19/Germany/NW-KRO-053/2021
1056561596	hCoV-19/Germany/NW-KRO-054/2021
1056246152	hCoV-19/Germany/NW-KRO-055/2021
1056246518	hCoV-19/Germany/NW-KRO-058/2021
1056246159	hCoV-19/Germany/NW-KRO-061/2021
1056261006	hCoV-19/Germany/NW-KRO-062/2021
1056555510	hCoV-19/Germany/NW-KRO-063/2021
1056243497	hCoV-19/Germany/NW-KRO-064/2021
1056245385	hCoV-19/Germany/NW-KRO-065/2021
1056552047	hCoV-19/Germany/NW-KRO-066/2021
1056554780	hCoV-19/Germany/NW-KRO-067/2021
1056247024	hCoV-19/Germany/NW-KRO-068/2021
1056243297	hCoV-19/Germany/NW-KRO-070/2021
1056551537	hCoV-19/Germany/NW-KRO-071/2021
1056245756	hCoV-19/Germany/NW-KRO-072/2021
1056246821	hCoV-19/Germany/NW-KRO-073/2021
1056822702	hCoV-19/Germany/NW-KRO-074/2021
1056247342	hCoV-19/Germany/NW-KRO-077/2021
1056244051	hCoV-19/Germany/NW-KRO-078/2021
1056551538	hCoV-19/Germany/NW-KRO-080/2021
1056249302	hCoV-19/Germany/NW-KRO-083/2021
1056246717	hCoV-19/Germany/NW-KRO-084/2021
1056246163	hCoV-19/Germany/NW-KRO-085/2021
1056248964	hCoV-19/Germany/NW-KRO-086/2021
1056246330	hCoV-19/Germany/NW-KRO-087/2021
1056243301	hCoV-19/Germany/NW-KRO-088/2021
1056561546	hCoV-19/Germany/NW-KRO-089/2021
1056245019	hCoV-19/Germany/NW-KRO-090/2021
1056616355	hCoV-19/Germany/NW-KRO-091/2021
1056249608	hCoV-19/Germany/NW-KRO-092/2021
1056621512	hCoV-19/Germany/NW-KRO-094/2021
1055343553	hCoV-19/Germany/NW-KRO-095/2021
1056616358	hCoV-19/Germany/NW-KRO-096/2021
1056241940	hCoV-19/Germany/NW-KRO-098/2021
1056613108	hCoV-19/Germany/NW-KRO-100/2021
1056246278	hCoV-19/Germany/NW-KRO-1000/2020
1056246279	hCoV-19/Germany/NW-KRO-1001/2020
1056246285	hCoV-19/Germany/NW-KRO-1005/2020
1056246286	hCoV-19/Germany/NW-KRO-1006/2020
1056246287	hCoV-19/Germany/NW-KRO-1007/2020
1056246288	hCoV-19/Germany/NW-KRO-1008/2020
1056246293	hCoV-19/Germany/NW-KRO-1009/2020
1056246202	hCoV-19/Germany/NW-KRO-101/2021
1056246297	hCoV-19/Germany/NW-KRO-1011/2020
1056246298	hCoV-19/Germany/NW-KRO-1012/2020
1056246299	hCoV-19/Germany/NW-KRO-1013/2020
1056246300	hCoV-19/Germany/NW-KRO-1014/2020
1056246301	hCoV-19/Germany/NW-KRO-1015/2020
1056246306	hCoV-19/Germany/NW-KRO-1017/2020
1056246307	hCoV-19/Germany/NW-KRO-1018/2020
1056246309	hCoV-19/Germany/NW-KRO-1019/2020
1056246311	hCoV-19/Germany/NW-KRO-1021/2020
1056246312	hCoV-19/Germany/NW-KRO-1022/2020
1056246313	hCoV-19/Germany/NW-KRO-1023/2020
1056246314	hCoV-19/Germany/NW-KRO-1024/2020
1056246317	hCoV-19/Germany/NW-KRO-1025/2020
1056246321	hCoV-19/Germany/NW-KRO-1029/2020
1056246830	hCoV-19/Germany/NW-KRO-103/2021
1056246324	hCoV-19/Germany/NW-KRO-1030/2020
1056246325	hCoV-19/Germany/NW-KRO-1031/2020
1056246327	hCoV-19/Germany/NW-KRO-1033/2020
1056246328	hCoV-19/Germany/NW-KRO-1034/2020
1056246329	hCoV-19/Germany/NW-KRO-1035/2020
1056246331	hCoV-19/Germany/NW-KRO-1036/2020
1056246334	hCoV-19/Germany/NW-KRO-1037/2020
1056246336	hCoV-19/Germany/NW-KRO-1038/2020
1056246338	hCoV-19/Germany/NW-KRO-1039/2020
1056246204	hCoV-19/Germany/NW-KRO-104/2021
1056246339	hCoV-19/Germany/NW-KRO-1040/2020
1056246340	hCoV-19/Germany/NW-KRO-1041/2020
1056246343	hCoV-19/Germany/NW-KRO-1042/2020
1056246345	hCoV-19/Germany/NW-KRO-1043/2020
1056246351	hCoV-19/Germany/NW-KRO-1045/2020
1056246352	hCoV-19/Germany/NW-KRO-1046/2020
1056246353	hCoV-19/Germany/NW-KRO-1047/2020
1056246354	hCoV-19/Germany/NW-KRO-1048/2020
1056246355	hCoV-19/Germany/NW-KRO-1049/2020
1056246813	hCoV-19/Germany/NW-KRO-105/2021
1056246357	hCoV-19/Germany/NW-KRO-1050/2020
1056246358	hCoV-19/Germany/NW-KRO-1051/2020
1056246359	hCoV-19/Germany/NW-KRO-1052/2020
1056246360	hCoV-19/Germany/NW-KRO-1053/2020
1056246362	hCoV-19/Germany/NW-KRO-1054/2020
1056246363	hCoV-19/Germany/NW-KRO-1055/2020
1056246364	hCoV-19/Germany/NW-KRO-1056/2020
1056246365	hCoV-19/Germany/NW-KRO-1057/2020
1056246366	hCoV-19/Germany/NW-KRO-1058/2020
1056246367	hCoV-19/Germany/NW-KRO-1059/2020
1056242882	hCoV-19/Germany/NW-KRO-106/2021
1056246372	hCoV-19/Germany/NW-KRO-1062/2020
1056246374	hCoV-19/Germany/NW-KRO-1063/2020
1056246375	hCoV-19/Germany/NW-KRO-1064/2020
1056246376	hCoV-19/Germany/NW-KRO-1065/2020
1056246377	hCoV-19/Germany/NW-KRO-1066/2020
1056246378	hCoV-19/Germany/NW-KRO-1067/2020
1056246381	hCoV-19/Germany/NW-KRO-1068/2020
1056246382	hCoV-19/Germany/NW-KRO-1069/2020
1056246384	hCoV-19/Germany/NW-KRO-1070/2020
1056246385	hCoV-19/Germany/NW-KRO-1071/2020
1056246387	hCoV-19/Germany/NW-KRO-1072/2020
1056246389	hCoV-19/Germany/NW-KRO-1073/2020
1056246392	hCoV-19/Germany/NW-KRO-1074/2020
1056246393	hCoV-19/Germany/NW-KRO-1075/2020
1056246394	hCoV-19/Germany/NW-KRO-1076/2020
1056246397	hCoV-19/Germany/NW-KRO-1077/2020
1056246398	hCoV-19/Germany/NW-KRO-1078/2020
1056246401	hCoV-19/Germany/NW-KRO-1079/2020
1056246402	hCoV-19/Germany/NW-KRO-1080/2020
1056246404	hCoV-19/Germany/NW-KRO-1081/2020
1056246405	hCoV-19/Germany/NW-KRO-1082/2020
1056246409	hCoV-19/Germany/NW-KRO-1084/2020
1056246410	hCoV-19/Germany/NW-KRO-1085/2020
1056246411	hCoV-19/Germany/NW-KRO-1086/2020
1056246412	hCoV-19/Germany/NW-KRO-1087/2020
1056246413	hCoV-19/Germany/NW-KRO-1088/2020
1056246414	hCoV-19/Germany/NW-KRO-1089/2020
1056246417	hCoV-19/Germany/NW-KRO-1090/2020
1056246419	hCoV-19/Germany/NW-KRO-1091/2020
1056246420	hCoV-19/Germany/NW-KRO-1092/2020
1056246427	hCoV-19/Germany/NW-KRO-1094/2020
1056246432	hCoV-19/Germany/NW-KRO-1097/2020
1056246433	hCoV-19/Germany/NW-KRO-1098/2020
1056247113	hCoV-19/Germany/NW-KRO-110/2021
1056246437	hCoV-19/Germany/NW-KRO-1100/2020
1056246439	hCoV-19/Germany/NW-KRO-1101/2020
1056246440	hCoV-19/Germany/NW-KRO-1102/2020
1056246444	hCoV-19/Germany/NW-KRO-1103/2020
1056246445	hCoV-19/Germany/NW-KRO-1104/2020
1056246455	hCoV-19/Germany/NW-KRO-1105/2020
1056246456	hCoV-19/Germany/NW-KRO-1106/2020
1056246460	hCoV-19/Germany/NW-KRO-1107/2020
1056246461	hCoV-19/Germany/NW-KRO-1108/2020
1056246462	hCoV-19/Germany/NW-KRO-1109/2020
1056246463	hCoV-19/Germany/NW-KRO-1110/2020
1056246464	hCoV-19/Germany/NW-KRO-1111/2020
1056246465	hCoV-19/Germany/NW-KRO-1112/2020
1056246466	hCoV-19/Germany/NW-KRO-1113/2020
1056246468	hCoV-19/Germany/NW-KRO-1115/2020
1056246469	hCoV-19/Germany/NW-KRO-1116/2020
1056246470	hCoV-19/Germany/NW-KRO-1117/2020
1056246471	hCoV-19/Germany/NW-KRO-1118/2020
1056246472	hCoV-19/Germany/NW-KRO-1119/2020
1056245837	hCoV-19/Germany/NW-KRO-112/2021
1056246473	hCoV-19/Germany/NW-KRO-1120/2020
1056246474	hCoV-19/Germany/NW-KRO-1121/2020
1056246475	hCoV-19/Germany/NW-KRO-1122/2020
1056246477	hCoV-19/Germany/NW-KRO-1123/2020
1056246480	hCoV-19/Germany/NW-KRO-1124/2020
1056246481	hCoV-19/Germany/NW-KRO-1125/2020
1056246483	hCoV-19/Germany/NW-KRO-1127/2020
1056246485	hCoV-19/Germany/NW-KRO-1128/2020
1056246486	hCoV-19/Germany/NW-KRO-1129/2020
1056246504	hCoV-19/Germany/NW-KRO-1130/2020
1056246508	hCoV-19/Germany/NW-KRO-1132/2020
1056246509	hCoV-19/Germany/NW-KRO-1133/2020
1056246515	hCoV-19/Germany/NW-KRO-1135/2020
1056246517	hCoV-19/Germany/NW-KRO-1136/2020
1056246520	hCoV-19/Germany/NW-KRO-1137/2020
1056246521	hCoV-19/Germany/NW-KRO-1138/2020
1056246523	hCoV-19/Germany/NW-KRO-1139/2020
1056246527	hCoV-19/Germany/NW-KRO-1141/2020
1056246528	hCoV-19/Germany/NW-KRO-1142/2020
1056246532	hCoV-19/Germany/NW-KRO-1143/2020
1056246539	hCoV-19/Germany/NW-KRO-1147/2020
1056246545	hCoV-19/Germany/NW-KRO-1148/2020
1056618057	hCoV-19/Germany/NW-KRO-115/2021
1056246547	hCoV-19/Germany/NW-KRO-1150/2020
1056246548	hCoV-19/Germany/NW-KRO-1151/2020
1056246549	hCoV-19/Germany/NW-KRO-1152/2020
1056246551	hCoV-19/Germany/NW-KRO-1154/2020
1056246556	hCoV-19/Germany/NW-KRO-1156/2020
1056246557	hCoV-19/Germany/NW-KRO-1157/2020
1056246558	hCoV-19/Germany/NW-KRO-1158/2020
1056555299	hCoV-19/Germany/NW-KRO-116/2021
1056246560	hCoV-19/Germany/NW-KRO-1160/2020
1056246561	hCoV-19/Germany/NW-KRO-1161/2020
1056246562	hCoV-19/Germany/NW-KRO-1162/2020
1056246563	hCoV-19/Germany/NW-KRO-1163/2020
1056246564	hCoV-19/Germany/NW-KRO-1164/2020
1056246566	hCoV-19/Germany/NW-KRO-1165/2020
1056246568	hCoV-19/Germany/NW-KRO-1166/2020
1056246571	hCoV-19/Germany/NW-KRO-1167/2020
1056246824	hCoV-19/Germany/NW-KRO-117/2021
1056246574	hCoV-19/Germany/NW-KRO-1170/2020
1056246575	hCoV-19/Germany/NW-KRO-1171/2020
1056246576	hCoV-19/Germany/NW-KRO-1172/2020
1056246577	hCoV-19/Germany/NW-KRO-1173/2020
1056246579	hCoV-19/Germany/NW-KRO-1175/2020
1056246581	hCoV-19/Germany/NW-KRO-1176/2020
1056246582	hCoV-19/Germany/NW-KRO-1177/2020
1056246583	hCoV-19/Germany/NW-KRO-1178/2020
1056246584	hCoV-19/Germany/NW-KRO-1179/2020
1056246589	hCoV-19/Germany/NW-KRO-1181/2020
1056246590	hCoV-19/Germany/NW-KRO-1182/2020
1056246591	hCoV-19/Germany/NW-KRO-1183/2020
1056246593	hCoV-19/Germany/NW-KRO-1184/2020
1056246594	hCoV-19/Germany/NW-KRO-1185/2020
1056246596	hCoV-19/Germany/NW-KRO-1186/2020
1056246597	hCoV-19/Germany/NW-KRO-1187/2020
1056246598	hCoV-19/Germany/NW-KRO-1188/2020
1056246599	hCoV-19/Germany/NW-KRO-1189/2020
1056246600	hCoV-19/Germany/NW-KRO-1190/2020
1056246601	hCoV-19/Germany/NW-KRO-1191/2020
1056246602	hCoV-19/Germany/NW-KRO-1192/2020
1056246603	hCoV-19/Germany/NW-KRO-1193/2020
1056246604	hCoV-19/Germany/NW-KRO-1194/2020
1056246605	hCoV-19/Germany/NW-KRO-1195/2020
1056246606	hCoV-19/Germany/NW-KRO-1196/2020
1056246608	hCoV-19/Germany/NW-KRO-1197/2020
1056246611	hCoV-19/Germany/NW-KRO-1198/2020
1056246612	hCoV-19/Germany/NW-KRO-1199/2020
1056554662	hCoV-19/Germany/NW-KRO-120/2021
1056246613	hCoV-19/Germany/NW-KRO-1200/2020
1056246614	hCoV-19/Germany/NW-KRO-1201/2020
1056246617	hCoV-19/Germany/NW-KRO-1203/2020
1056246620	hCoV-19/Germany/NW-KRO-1204/2020
1056246625	hCoV-19/Germany/NW-KRO-1205/2020
1056246628	hCoV-19/Germany/NW-KRO-1206/2020
1056246630	hCoV-19/Germany/NW-KRO-1207/2020
1056246635	hCoV-19/Germany/NW-KRO-1208/2020
1056246637	hCoV-19/Germany/NW-KRO-1209/2020
1056247550	hCoV-19/Germany/NW-KRO-121/2021
1056246638	hCoV-19/Germany/NW-KRO-1210/2020
1056246641	hCoV-19/Germany/NW-KRO-1212/2020
1056246645	hCoV-19/Germany/NW-KRO-1214/2020
1056246648	hCoV-19/Germany/NW-KRO-1215/2020
1056246649	hCoV-19/Germany/NW-KRO-1216/2020
1056246651	hCoV-19/Germany/NW-KRO-1218/2020
1056246653	hCoV-19/Germany/NW-KRO-1219/2020
1056555302	hCoV-19/Germany/NW-KRO-122/2021
1056246654	hCoV-19/Germany/NW-KRO-1220/2020
1056246658	hCoV-19/Germany/NW-KRO-1223/2020
1056246662	hCoV-19/Germany/NW-KRO-1224/2020
1056246664	hCoV-19/Germany/NW-KRO-1226/2020
1056246667	hCoV-19/Germany/NW-KRO-1227/2020
1056246670	hCoV-19/Germany/NW-KRO-1228/2020
1056246671	hCoV-19/Germany/NW-KRO-1229/2020
1056247094	hCoV-19/Germany/NW-KRO-123/2021
1056246674	hCoV-19/Germany/NW-KRO-1230/2020
1056246678	hCoV-19/Germany/NW-KRO-1231/2020
1056246680	hCoV-19/Germany/NW-KRO-1232/2020
1056246681	hCoV-19/Germany/NW-KRO-1233/2020
1056246684	hCoV-19/Germany/NW-KRO-1235/2020
1056246685	hCoV-19/Germany/NW-KRO-1236/2020
1056246688	hCoV-19/Germany/NW-KRO-1237/2020
1056246691	hCoV-19/Germany/NW-KRO-1238/2020
1056246692	hCoV-19/Germany/NW-KRO-1239/2020
1056554261	hCoV-19/Germany/NW-KRO-124/2021
1056246693	hCoV-19/Germany/NW-KRO-1240/2020
1056246694	hCoV-19/Germany/NW-KRO-1241/2020
1056246696	hCoV-19/Germany/NW-KRO-1242/2020
1056246698	hCoV-19/Germany/NW-KRO-1243/2020
1056246699	hCoV-19/Germany/NW-KRO-1244/2020
1056246702	hCoV-19/Germany/NW-KRO-1245/2020
1056246706	hCoV-19/Germany/NW-KRO-1247/2020
1056246731	hCoV-19/Germany/NW-KRO-1248/2020
1056246752	hCoV-19/Germany/NW-KRO-1249/2020
1056246753	hCoV-19/Germany/NW-KRO-1250/2020
1056246755	hCoV-19/Germany/NW-KRO-1251/2020
1056246757	hCoV-19/Germany/NW-KRO-1252/2020
1056246758	hCoV-19/Germany/NW-KRO-1253/2020
1056246762	hCoV-19/Germany/NW-KRO-1255/2020
1056246765	hCoV-19/Germany/NW-KRO-1257/2020
1056246766	hCoV-19/Germany/NW-KRO-1258/2020
1056246768	hCoV-19/Germany/NW-KRO-1259/2020
1056553438	hCoV-19/Germany/NW-KRO-126/2021
1056246769	hCoV-19/Germany/NW-KRO-1260/2020
1056246772	hCoV-19/Germany/NW-KRO-1262/2020
1056246773	hCoV-19/Germany/NW-KRO-1263/2020
1056246774	hCoV-19/Germany/NW-KRO-1264/2020
1056246775	hCoV-19/Germany/NW-KRO-1265/2020
1056246776	hCoV-19/Germany/NW-KRO-1266/2020
1056246777	hCoV-19/Germany/NW-KRO-1267/2020
1056246778	hCoV-19/Germany/NW-KRO-1268/2020
1056242878	hCoV-19/Germany/NW-KRO-127/2021
1056246780	hCoV-19/Germany/NW-KRO-1270/2020
1056246781	hCoV-19/Germany/NW-KRO-1271/2020
1056246782	hCoV-19/Germany/NW-KRO-1272/2020
1056246786	hCoV-19/Germany/NW-KRO-1275/2020
1056246787	hCoV-19/Germany/NW-KRO-1276/2020
1056246788	hCoV-19/Germany/NW-KRO-1277/2020
1056246790	hCoV-19/Germany/NW-KRO-1279/2020
1056249602	hCoV-19/Germany/NW-KRO-128/2021
1056246792	hCoV-19/Germany/NW-KRO-1280/2020
1056246793	hCoV-19/Germany/NW-KRO-1281/2020
1056246797	hCoV-19/Germany/NW-KRO-1284/2020
1056246799	hCoV-19/Germany/NW-KRO-1285/2020
1056246800	hCoV-19/Germany/NW-KRO-1286/2020
1056246802	hCoV-19/Germany/NW-KRO-1288/2020
1056246803	hCoV-19/Germany/NW-KRO-1289/2020
1056553265	hCoV-19/Germany/NW-KRO-129/2021
1056246806	hCoV-19/Germany/NW-KRO-1291/2020
1056246808	hCoV-19/Germany/NW-KRO-1292/2020
1056246809	hCoV-19/Germany/NW-KRO-1293/2020
1056246812	hCoV-19/Germany/NW-KRO-1294/2020
1056246814	hCoV-19/Germany/NW-KRO-1295/2020
1056246815	hCoV-19/Germany/NW-KRO-1296/2020
1056246816	hCoV-19/Germany/NW-KRO-1297/2020
1056246817	hCoV-19/Germany/NW-KRO-1298/2020
1056613417	hCoV-19/Germany/NW-KRO-130/2021
1056246825	hCoV-19/Germany/NW-KRO-1300/2020
1056246829	hCoV-19/Germany/NW-KRO-1302/2020
1056246836	hCoV-19/Germany/NW-KRO-1305/2020
1056246839	hCoV-19/Germany/NW-KRO-1307/2020
1056246848	hCoV-19/Germany/NW-KRO-1311/2020
1056246850	hCoV-19/Germany/NW-KRO-1313/2020
1056246851	hCoV-19/Germany/NW-KRO-1314/2020
1056246853	hCoV-19/Germany/NW-KRO-1315/2020
1056246855	hCoV-19/Germany/NW-KRO-1316/2020
1056246856	hCoV-19/Germany/NW-KRO-1317/2020
1056246857	hCoV-19/Germany/NW-KRO-1318/2020
1056246860	hCoV-19/Germany/NW-KRO-1319/2020
1056246861	hCoV-19/Germany/NW-KRO-1320/2020
1056246863	hCoV-19/Germany/NW-KRO-1321/2020
1056246867	hCoV-19/Germany/NW-KRO-1322/2020
1056246868	hCoV-19/Germany/NW-KRO-1323/2020
1056246870	hCoV-19/Germany/NW-KRO-1324/2020
1056246873	hCoV-19/Germany/NW-KRO-1325/2020
1056246875	hCoV-19/Germany/NW-KRO-1326/2020
1056246876	hCoV-19/Germany/NW-KRO-1327/2020
1056246878	hCoV-19/Germany/NW-KRO-1328/2020
1056246879	hCoV-19/Germany/NW-KRO-1329/2020
1056558523	hCoV-19/Germany/NW-KRO-133/2021
1056246880	hCoV-19/Germany/NW-KRO-1330/2020
1056246888	hCoV-19/Germany/NW-KRO-1334/2020
1056246889	hCoV-19/Germany/NW-KRO-1335/2020
1056246890	hCoV-19/Germany/NW-KRO-1336/2020
1056246892	hCoV-19/Germany/NW-KRO-1337/2020
1056246893	hCoV-19/Germany/NW-KRO-1338/2020
1056246895	hCoV-19/Germany/NW-KRO-1339/2020
1056242877	hCoV-19/Germany/NW-KRO-134/2021
1056246896	hCoV-19/Germany/NW-KRO-1340/2020
1056246897	hCoV-19/Germany/NW-KRO-1341/2020
1056246900	hCoV-19/Germany/NW-KRO-1342/2020
1056246902	hCoV-19/Germany/NW-KRO-1344/2020
1056246904	hCoV-19/Germany/NW-KRO-1345/2020
1056246908	hCoV-19/Germany/NW-KRO-1346/2020
1056246909	hCoV-19/Germany/NW-KRO-1347/2020
1056246911	hCoV-19/Germany/NW-KRO-1348/2020
1056246912	hCoV-19/Germany/NW-KRO-1349/2020
1056247290	hCoV-19/Germany/NW-KRO-135/2021
1056246913	hCoV-19/Germany/NW-KRO-1350/2020
1056246915	hCoV-19/Germany/NW-KRO-1351/2020
1056246916	hCoV-19/Germany/NW-KRO-1352/2020
1056246921	hCoV-19/Germany/NW-KRO-1354/2020
1056246922	hCoV-19/Germany/NW-KRO-1355/2020
1056246923	hCoV-19/Germany/NW-KRO-1356/2020
1056246936	hCoV-19/Germany/NW-KRO-1358/2020
1056246937	hCoV-19/Germany/NW-KRO-1359/2020
1056246939	hCoV-19/Germany/NW-KRO-1360/2020
1056246940	hCoV-19/Germany/NW-KRO-1361/2020
1056246941	hCoV-19/Germany/NW-KRO-1362/2020
1056246943	hCoV-19/Germany/NW-KRO-1363/2020
1056246945	hCoV-19/Germany/NW-KRO-1365/2020
1056246946	hCoV-19/Germany/NW-KRO-1366/2020
1056246949	hCoV-19/Germany/NW-KRO-1367/2020
1056246956	hCoV-19/Germany/NW-KRO-1368/2020
1056246964	hCoV-19/Germany/NW-KRO-1369/2020
1056245870	hCoV-19/Germany/NW-KRO-137/2021
1056246968	hCoV-19/Germany/NW-KRO-1371/2020
1056246973	hCoV-19/Germany/NW-KRO-1372/2020
1056246977	hCoV-19/Germany/NW-KRO-1373/2020
1056247001	hCoV-19/Germany/NW-KRO-1374/2020
1056247004	hCoV-19/Germany/NW-KRO-1375/2020
1056247010	hCoV-19/Germany/NW-KRO-1379/2020
1056559407	hCoV-19/Germany/NW-KRO-138/2021
1056247011	hCoV-19/Germany/NW-KRO-1380/2020
1056247015	hCoV-19/Germany/NW-KRO-1382/2020
1056247019	hCoV-19/Germany/NW-KRO-1383/2020
1056247020	hCoV-19/Germany/NW-KRO-1384/2020
1056247021	hCoV-19/Germany/NW-KRO-1385/2020
1056247022	hCoV-19/Germany/NW-KRO-1386/2020
1056247023	hCoV-19/Germany/NW-KRO-1387/2020
1056247025	hCoV-19/Germany/NW-KRO-1388/2020
1056247091	hCoV-19/Germany/NW-KRO-139/2021
1056247027	hCoV-19/Germany/NW-KRO-1390/2020
1056247028	hCoV-19/Germany/NW-KRO-1391/2020
1056247029	hCoV-19/Germany/NW-KRO-1392/2020
1056247030	hCoV-19/Germany/NW-KRO-1393/2020
1056247031	hCoV-19/Germany/NW-KRO-1394/2020
1056247032	hCoV-19/Germany/NW-KRO-1395/2020
1056247034	hCoV-19/Germany/NW-KRO-1396/2020
1056247038	hCoV-19/Germany/NW-KRO-1397/2020
1056247039	hCoV-19/Germany/NW-KRO-1398/2020
1056247040	hCoV-19/Germany/NW-KRO-1399/2020
1056244075	hCoV-19/Germany/NW-KRO-140/2021
1056247042	hCoV-19/Germany/NW-KRO-1401/2020
1056247043	hCoV-19/Germany/NW-KRO-1402/2020
1056247044	hCoV-19/Germany/NW-KRO-1403/2020
1056247048	hCoV-19/Germany/NW-KRO-1404/2020
1056247049	hCoV-19/Germany/NW-KRO-1405/2020
1056247051	hCoV-19/Germany/NW-KRO-1407/2020
1056247052	hCoV-19/Germany/NW-KRO-1408/2020
1056247053	hCoV-19/Germany/NW-KRO-1409/2020
1056243325	hCoV-19/Germany/NW-KRO-141/2021
1056247055	hCoV-19/Germany/NW-KRO-1410/2020
1056247056	hCoV-19/Germany/NW-KRO-1411/2020
1056247057	hCoV-19/Germany/NW-KRO-1412/2020
1056247059	hCoV-19/Germany/NW-KRO-1413/2020
1056247060	hCoV-19/Germany/NW-KRO-1414/2020
1056247061	hCoV-19/Germany/NW-KRO-1415/2020
1056247064	hCoV-19/Germany/NW-KRO-1417/2020
1056247066	hCoV-19/Germany/NW-KRO-1418/2020
1056247068	hCoV-19/Germany/NW-KRO-1419/2020
1056249047	hCoV-19/Germany/NW-KRO-142/2021
1056247071	hCoV-19/Germany/NW-KRO-1420/2020
1056247072	hCoV-19/Germany/NW-KRO-1421/2020
1056247074	hCoV-19/Germany/NW-KRO-1422/2020
1056247075	hCoV-19/Germany/NW-KRO-1423/2020
1056247076	hCoV-19/Germany/NW-KRO-1424/2020
1056247078	hCoV-19/Germany/NW-KRO-1425/2020
1056247081	hCoV-19/Germany/NW-KRO-1426/2020
1056247083	hCoV-19/Germany/NW-KRO-1427/2020
1056247084	hCoV-19/Germany/NW-KRO-1428/2020
1056247085	hCoV-19/Germany/NW-KRO-1429/2020
1056612908	hCoV-19/Germany/NW-KRO-143/2021
1056247086	hCoV-19/Germany/NW-KRO-1430/2020
1056247087	hCoV-19/Germany/NW-KRO-1431/2020
1056247092	hCoV-19/Germany/NW-KRO-1432/2020
1056247095	hCoV-19/Germany/NW-KRO-1434/2020
1056247096	hCoV-19/Germany/NW-KRO-1435/2020
1056247097	hCoV-19/Germany/NW-KRO-1436/2020
1056247098	hCoV-19/Germany/NW-KRO-1437/2020
1056247099	hCoV-19/Germany/NW-KRO-1438/2020
1056247100	hCoV-19/Germany/NW-KRO-1439/2020
1056558822	hCoV-19/Germany/NW-KRO-144/2021
1056247101	hCoV-19/Germany/NW-KRO-1440/2020
1056247102	hCoV-19/Germany/NW-KRO-1441/2020
1056247104	hCoV-19/Germany/NW-KRO-1442/2020
1056247106	hCoV-19/Germany/NW-KRO-1443/2020
1056247107	hCoV-19/Germany/NW-KRO-1444/2020
1056247109	hCoV-19/Germany/NW-KRO-1445/2020
1056247112	hCoV-19/Germany/NW-KRO-1446/2020
1056247115	hCoV-19/Germany/NW-KRO-1448/2020
1056247116	hCoV-19/Germany/NW-KRO-1449/2020
1056242917	hCoV-19/Germany/NW-KRO-145/2021
1056247121	hCoV-19/Germany/NW-KRO-1450/2020
1056247122	hCoV-19/Germany/NW-KRO-1451/2020
1056247123	hCoV-19/Germany/NW-KRO-1452/2020
1056247126	hCoV-19/Germany/NW-KRO-1453/2020
1056247127	hCoV-19/Germany/NW-KRO-1454/2020
1056247128	hCoV-19/Germany/NW-KRO-1455/2020
1056247129	hCoV-19/Germany/NW-KRO-1456/2020
1056247131	hCoV-19/Germany/NW-KRO-1457/2020
1056247132	hCoV-19/Germany/NW-KRO-1458/2020
1056247133	hCoV-19/Germany/NW-KRO-1459/2020
1056554294	hCoV-19/Germany/NW-KRO-146/2021
1056247134	hCoV-19/Germany/NW-KRO-1460/2020
1056247136	hCoV-19/Germany/NW-KRO-1461/2020
1056247137	hCoV-19/Germany/NW-KRO-1462/2020
1056247139	hCoV-19/Germany/NW-KRO-1463/2020
1056247140	hCoV-19/Germany/NW-KRO-1464/2020
1056247141	hCoV-19/Germany/NW-KRO-1465/2020
1056247264	hCoV-19/Germany/NW-KRO-1466/2020
1056247265	hCoV-19/Germany/NW-KRO-1467/2020
1056247266	hCoV-19/Germany/NW-KRO-1468/2020
1056247272	hCoV-19/Germany/NW-KRO-1469/2020
1056246759	hCoV-19/Germany/NW-KRO-147/2021
1056247273	hCoV-19/Germany/NW-KRO-1470/2020
1056247274	hCoV-19/Germany/NW-KRO-1471/2020
1056247275	hCoV-19/Germany/NW-KRO-1472/2020
1056247276	hCoV-19/Germany/NW-KRO-1473/2020
1056247278	hCoV-19/Germany/NW-KRO-1474/2020
1056247281	hCoV-19/Germany/NW-KRO-1475/2020
1056247330	hCoV-19/Germany/NW-KRO-1476/2020
1056247349	hCoV-19/Germany/NW-KRO-1478/2020
1056247363	hCoV-19/Germany/NW-KRO-1479/2020
1056553028	hCoV-19/Germany/NW-KRO-148/2021
1056247380	hCoV-19/Germany/NW-KRO-1480/2020
1056247382	hCoV-19/Germany/NW-KRO-1481/2020
1056247386	hCoV-19/Germany/NW-KRO-1482/2020
1056247387	hCoV-19/Germany/NW-KRO-1483/2020
1056247401	hCoV-19/Germany/NW-KRO-1486/2020
1056247402	hCoV-19/Germany/NW-KRO-1487/2020
1056247406	hCoV-19/Germany/NW-KRO-1488/2020
1056247407	hCoV-19/Germany/NW-KRO-1489/2020
1056613419	hCoV-19/Germany/NW-KRO-149/2021
1056247411	hCoV-19/Germany/NW-KRO-1491/2020
1056247413	hCoV-19/Germany/NW-KRO-1492/2020
1056247431	hCoV-19/Germany/NW-KRO-1493/2020
1056247437	hCoV-19/Germany/NW-KRO-1494/2020
1056247440	hCoV-19/Germany/NW-KRO-1495/2020
1056247456	hCoV-19/Germany/NW-KRO-1496/2020
1056247458	hCoV-19/Germany/NW-KRO-1497/2020
1056247473	hCoV-19/Germany/NW-KRO-1498/2020
1056247503	hCoV-19/Germany/NW-KRO-1499/2020
1056246959	hCoV-19/Germany/NW-KRO-150/2021
1056247513	hCoV-19/Germany/NW-KRO-1500/2020
1056247514	hCoV-19/Germany/NW-KRO-1501/2020
1056247526	hCoV-19/Germany/NW-KRO-1503/2020
1056247564	hCoV-19/Germany/NW-KRO-1505/2020
1056247605	hCoV-19/Germany/NW-KRO-1506/2020
1056247635	hCoV-19/Germany/NW-KRO-1508/2020
1056247637	hCoV-19/Germany/NW-KRO-1509/2020
1056615349	hCoV-19/Germany/NW-KRO-151/2021
1056247669	hCoV-19/Germany/NW-KRO-1511/2020
1056247750	hCoV-19/Germany/NW-KRO-1514/2020
1056247755	hCoV-19/Germany/NW-KRO-1515/2020
1056247757	hCoV-19/Germany/NW-KRO-1516/2020
1056247777	hCoV-19/Germany/NW-KRO-1519/2020
1056613502	hCoV-19/Germany/NW-KRO-152/2021
1056247781	hCoV-19/Germany/NW-KRO-1520/2020
1056247808	hCoV-19/Germany/NW-KRO-1521/2020
1056247811	hCoV-19/Germany/NW-KRO-1522/2020
1056247812	hCoV-19/Germany/NW-KRO-1523/2020
1056247819	hCoV-19/Germany/NW-KRO-1524/2020
1056247821	hCoV-19/Germany/NW-KRO-1525/2020
1056247914	hCoV-19/Germany/NW-KRO-1526/2020
1056247929	hCoV-19/Germany/NW-KRO-1527/2020
1056247943	hCoV-19/Germany/NW-KRO-1528/2020
1056247947	hCoV-19/Germany/NW-KRO-1529/2020
1056246396	hCoV-19/Germany/NW-KRO-153/2021
1056247948	hCoV-19/Germany/NW-KRO-1530/2020
1056247951	hCoV-19/Germany/NW-KRO-1531/2020
1056247954	hCoV-19/Germany/NW-KRO-1532/2020
1056247960	hCoV-19/Germany/NW-KRO-1533/2020
1056247985	hCoV-19/Germany/NW-KRO-1534/2020
1056247991	hCoV-19/Germany/NW-KRO-1535/2020
1056247998	hCoV-19/Germany/NW-KRO-1536/2020
1056248004	hCoV-19/Germany/NW-KRO-1537/2020
1056248006	hCoV-19/Germany/NW-KRO-1538/2020
1056248010	hCoV-19/Germany/NW-KRO-1539/2020
1056555501	hCoV-19/Germany/NW-KRO-154/2021
1056248095	hCoV-19/Germany/NW-KRO-1543/2020
1056248121	hCoV-19/Germany/NW-KRO-1545/2020
1056248137	hCoV-19/Germany/NW-KRO-1546/2020
1056248138	hCoV-19/Germany/NW-KRO-1547/2020
1056248158	hCoV-19/Germany/NW-KRO-1548/2020
1056248170	hCoV-19/Germany/NW-KRO-1549/2020
1056246323	hCoV-19/Germany/NW-KRO-155/2021
1056248171	hCoV-19/Germany/NW-KRO-1550/2020
1056248172	hCoV-19/Germany/NW-KRO-1551/2020
1056248175	hCoV-19/Germany/NW-KRO-1552/2020
1056248177	hCoV-19/Germany/NW-KRO-1553/2020
1056248178	hCoV-19/Germany/NW-KRO-1554/2020
1056248180	hCoV-19/Germany/NW-KRO-1555/2020
1056248194	hCoV-19/Germany/NW-KRO-1557/2020
1056248543	hCoV-19/Germany/NW-KRO-1559/2020
1056248549	hCoV-19/Germany/NW-KRO-1561/2020
1056248558	hCoV-19/Germany/NW-KRO-1562/2020
1056248595	hCoV-19/Germany/NW-KRO-1563/2020
1056248663	hCoV-19/Germany/NW-KRO-1569/2020
1056247432	hCoV-19/Germany/NW-KRO-157/2021
1056248669	hCoV-19/Germany/NW-KRO-1571/2020
1056248676	hCoV-19/Germany/NW-KRO-1572/2020
1056248703	hCoV-19/Germany/NW-KRO-1573/2020
1056248704	hCoV-19/Germany/NW-KRO-1574/2020
1056248727	hCoV-19/Germany/NW-KRO-1576/2020
1056248751	hCoV-19/Germany/NW-KRO-1577/2020
1056248787	hCoV-19/Germany/NW-KRO-1578/2020
1056248795	hCoV-19/Germany/NW-KRO-1579/2020
1056248003	hCoV-19/Germany/NW-KRO-158/2021
1056248823	hCoV-19/Germany/NW-KRO-1580/2020
1056248824	hCoV-19/Germany/NW-KRO-1581/2020
1056248842	hCoV-19/Germany/NW-KRO-1585/2020
1056248845	hCoV-19/Germany/NW-KRO-1586/2020
1056248849	hCoV-19/Germany/NW-KRO-1587/2020
1056553274	hCoV-19/Germany/NW-KRO-159/2021
1056248861	hCoV-19/Germany/NW-KRO-1590/2020
1056248872	hCoV-19/Germany/NW-KRO-1591/2020
1056248873	hCoV-19/Germany/NW-KRO-1592/2020
1056248900	hCoV-19/Germany/NW-KRO-1594/2020
1056248906	hCoV-19/Germany/NW-KRO-1596/2020
1056248907	hCoV-19/Germany/NW-KRO-1597/2020
1056248910	hCoV-19/Germany/NW-KRO-1598/2020
1056246289	hCoV-19/Germany/NW-KRO-160/2021
1056248934	hCoV-19/Germany/NW-KRO-1600/2020
1056248953	hCoV-19/Germany/NW-KRO-1604/2020
1056248954	hCoV-19/Germany/NW-KRO-1605/2020
1056248962	hCoV-19/Germany/NW-KRO-1609/2020
1056245948	hCoV-19/Germany/NW-KRO-161/2021
1056248963	hCoV-19/Germany/NW-KRO-1610/2020
1056248966	hCoV-19/Germany/NW-KRO-1612/2020
1056248984	hCoV-19/Germany/NW-KRO-1615/2020
1056248990	hCoV-19/Germany/NW-KRO-1618/2020
1056248996	hCoV-19/Germany/NW-KRO-1619/2020
1056249003	hCoV-19/Germany/NW-KRO-1620/2020
1056249005	hCoV-19/Germany/NW-KRO-1621/2020
1056249007	hCoV-19/Germany/NW-KRO-1622/2020
1056249044	hCoV-19/Germany/NW-KRO-1624/2020
1056249046	hCoV-19/Germany/NW-KRO-1625/2020
1056249055	hCoV-19/Germany/NW-KRO-1626/2020
1056249057	hCoV-19/Germany/NW-KRO-1627/2020
1056249300	hCoV-19/Germany/NW-KRO-1628/2020
1056249514	hCoV-19/Germany/NW-KRO-1631/2020
1056249520	hCoV-19/Germany/NW-KRO-1632/2020
1056249528	hCoV-19/Germany/NW-KRO-1635/2020
1056249552	hCoV-19/Germany/NW-KRO-1636/2020
1056249553	hCoV-19/Germany/NW-KRO-1637/2020
1056249601	hCoV-19/Germany/NW-KRO-1638/2020
1056249604	hCoV-19/Germany/NW-KRO-1639/2020
1056245884	hCoV-19/Germany/NW-KRO-164/2021
1056249607	hCoV-19/Germany/NW-KRO-1640/2020
1056249612	hCoV-19/Germany/NW-KRO-1641/2020
1056249616	hCoV-19/Germany/NW-KRO-1643/2020
1056261005	hCoV-19/Germany/NW-KRO-1644/2020
1056261007	hCoV-19/Germany/NW-KRO-1645/2020
1056551532	hCoV-19/Germany/NW-KRO-1647/2020
1056551753	hCoV-19/Germany/NW-KRO-1648/2020
1056551764	hCoV-19/Germany/NW-KRO-1649/2020
1056625418	hCoV-19/Germany/NW-KRO-165/2021
1056551771	hCoV-19/Germany/NW-KRO-1650/2020
1056551800	hCoV-19/Germany/NW-KRO-1653/2020
1056551853	hCoV-19/Germany/NW-KRO-1656/2020
1056551854	hCoV-19/Germany/NW-KRO-1657/2020
1056551866	hCoV-19/Germany/NW-KRO-1659/2020
1056246811	hCoV-19/Germany/NW-KRO-166/2021
1056551871	hCoV-19/Germany/NW-KRO-1660/2020
1056551880	hCoV-19/Germany/NW-KRO-1661/2020
1056551896	hCoV-19/Germany/NW-KRO-1662/2020
1056551920	hCoV-19/Germany/NW-KRO-1664/2020
1056551939	hCoV-19/Germany/NW-KRO-1666/2020
1056551941	hCoV-19/Germany/NW-KRO-1667/2020
1056551942	hCoV-19/Germany/NW-KRO-1668/2020
1056551943	hCoV-19/Germany/NW-KRO-1669/2020
1056551944	hCoV-19/Germany/NW-KRO-1670/2020
1056551965	hCoV-19/Germany/NW-KRO-1672/2020
1056551968	hCoV-19/Germany/NW-KRO-1673/2020
1056552014	hCoV-19/Germany/NW-KRO-1674/2020
1056552016	hCoV-19/Germany/NW-KRO-1676/2020
1056552018	hCoV-19/Germany/NW-KRO-1677/2020
1056552020	hCoV-19/Germany/NW-KRO-1678/2020
1056552025	hCoV-19/Germany/NW-KRO-1679/2020
1056559950	hCoV-19/Germany/NW-KRO-168/2021
1056552026	hCoV-19/Germany/NW-KRO-1680/2020
1056552034	hCoV-19/Germany/NW-KRO-1682/2020
1056552048	hCoV-19/Germany/NW-KRO-1686/2020
1056552059	hCoV-19/Germany/NW-KRO-1688/2020
1056246031	hCoV-19/Germany/NW-KRO-169/2021
1056552069	hCoV-19/Germany/NW-KRO-1691/2020
1056552082	hCoV-19/Germany/NW-KRO-1694/2020
1056552084	hCoV-19/Germany/NW-KRO-1695/2020
1056552257	hCoV-19/Germany/NW-KRO-1696/2020
1056552261	hCoV-19/Germany/NW-KRO-1697/2020
1056552266	hCoV-19/Germany/NW-KRO-1698/2020
1056552271	hCoV-19/Germany/NW-KRO-1699/2020
1056552278	hCoV-19/Germany/NW-KRO-1701/2020
1056552283	hCoV-19/Germany/NW-KRO-1702/2020
1056552285	hCoV-19/Germany/NW-KRO-1704/2020
1056552286	hCoV-19/Germany/NW-KRO-1705/2020
1056552307	hCoV-19/Germany/NW-KRO-1707/2020
1056552309	hCoV-19/Germany/NW-KRO-1708/2020
1056552500	hCoV-19/Germany/NW-KRO-1709/2020
1056246416	hCoV-19/Germany/NW-KRO-171/2021
1056552502	hCoV-19/Germany/NW-KRO-1710/2020
1056553001	hCoV-19/Germany/NW-KRO-1714/2020
1056553016	hCoV-19/Germany/NW-KRO-1716/2020
1056553018	hCoV-19/Germany/NW-KRO-1717/2020
1056553118	hCoV-19/Germany/NW-KRO-1719/2020
1056246700	hCoV-19/Germany/NW-KRO-172/2021
1056553251	hCoV-19/Germany/NW-KRO-1720/2020
1056553268	hCoV-19/Germany/NW-KRO-1722/2020
1056553270	hCoV-19/Germany/NW-KRO-1723/2020
1056553276	hCoV-19/Germany/NW-KRO-1725/2020
1056553391	hCoV-19/Germany/NW-KRO-1727/2020
1056553421	hCoV-19/Germany/NW-KRO-1731/2020
1056553422	hCoV-19/Germany/NW-KRO-1732/2020
1056553423	hCoV-19/Germany/NW-KRO-1733/2020
1056553508	hCoV-19/Germany/NW-KRO-1735/2020
1056553635	hCoV-19/Germany/NW-KRO-1736/2020
1056553761	hCoV-19/Germany/NW-KRO-1738/2020
1056553898	hCoV-19/Germany/NW-KRO-1739/2020
1056553900	hCoV-19/Germany/NW-KRO-1740/2020
1056554139	hCoV-19/Germany/NW-KRO-1742/2020
1056554141	hCoV-19/Germany/NW-KRO-1743/2020
1056554152	hCoV-19/Germany/NW-KRO-1745/2020
1056554155	hCoV-19/Germany/NW-KRO-1746/2020
1056554156	hCoV-19/Germany/NW-KRO-1747/2020
1056554158	hCoV-19/Germany/NW-KRO-1748/2020
1056551543	hCoV-19/Germany/NW-KRO-175/2021
1056554164	hCoV-19/Germany/NW-KRO-1750/2020
1056554169	hCoV-19/Germany/NW-KRO-1751/2020
1056554170	hCoV-19/Germany/NW-KRO-1752/2020
1056554252	hCoV-19/Germany/NW-KRO-1753/2020
1056554253	hCoV-19/Germany/NW-KRO-1754/2020
1056554256	hCoV-19/Germany/NW-KRO-1756/2020
1056554263	hCoV-19/Germany/NW-KRO-1758/2020
1056554264	hCoV-19/Germany/NW-KRO-1759/2020
1056242896	hCoV-19/Germany/NW-KRO-176/2021
1056554268	hCoV-19/Germany/NW-KRO-1761/2020
1056554272	hCoV-19/Germany/NW-KRO-1762/2020
1056554277	hCoV-19/Germany/NW-KRO-1764/2020
1056554280	hCoV-19/Germany/NW-KRO-1765/2020
1056554285	hCoV-19/Germany/NW-KRO-1766/2020
1056554287	hCoV-19/Germany/NW-KRO-1767/2020
1056554288	hCoV-19/Germany/NW-KRO-1768/2020
1056554293	hCoV-19/Germany/NW-KRO-1769/2020
1056554295	hCoV-19/Germany/NW-KRO-1770/2020
1056554296	hCoV-19/Germany/NW-KRO-1771/2020
1056554297	hCoV-19/Germany/NW-KRO-1772/2020
1056554505	hCoV-19/Germany/NW-KRO-1773/2020
1056554510	hCoV-19/Germany/NW-KRO-1775/2020
1056554514	hCoV-19/Germany/NW-KRO-1776/2020
1056554534	hCoV-19/Germany/NW-KRO-1777/2020
1056554561	hCoV-19/Germany/NW-KRO-1778/2020
1056554562	hCoV-19/Germany/NW-KRO-1779/2020
1056613711	hCoV-19/Germany/NW-KRO-178/2021
1056554565	hCoV-19/Germany/NW-KRO-1781/2020
1056554577	hCoV-19/Germany/NW-KRO-1784/2020
1056554583	hCoV-19/Germany/NW-KRO-1785/2020
1056554645	hCoV-19/Germany/NW-KRO-1786/2020
1056554646	hCoV-19/Germany/NW-KRO-1787/2020
1056554659	hCoV-19/Germany/NW-KRO-1791/2020
1056554661	hCoV-19/Germany/NW-KRO-1792/2020
1056554666	hCoV-19/Germany/NW-KRO-1793/2020
1056554668	hCoV-19/Germany/NW-KRO-1795/2020
1056554672	hCoV-19/Germany/NW-KRO-1797/2020
1056554676	hCoV-19/Germany/NW-KRO-1798/2020
1056553250	hCoV-19/Germany/NW-KRO-180/2021
1056554678	hCoV-19/Germany/NW-KRO-1800/2020
1056554679	hCoV-19/Germany/NW-KRO-1801/2020
1056554680	hCoV-19/Germany/NW-KRO-1802/2020
1056554682	hCoV-19/Germany/NW-KRO-1803/2020
1056554685	hCoV-19/Germany/NW-KRO-1804/2020
1056554695	hCoV-19/Germany/NW-KRO-1806/2020
1056554696	hCoV-19/Germany/NW-KRO-1807/2020
1056554750	hCoV-19/Germany/NW-KRO-1808/2020
1056554773	hCoV-19/Germany/NW-KRO-1809/2020
1056551544	hCoV-19/Germany/NW-KRO-181/2021
1056554899	hCoV-19/Germany/NW-KRO-1812/2020
1056554900	hCoV-19/Germany/NW-KRO-1813/2020
1056554901	hCoV-19/Germany/NW-KRO-1814/2020
1056554902	hCoV-19/Germany/NW-KRO-1815/2020
1056554904	hCoV-19/Germany/NW-KRO-1816/2020
1056555303	hCoV-19/Germany/NW-KRO-1817/2020
1056555309	hCoV-19/Germany/NW-KRO-1818/2020
1056555500	hCoV-19/Germany/NW-KRO-1819/2020
1056246529	hCoV-19/Germany/NW-KRO-182/2021
1056555502	hCoV-19/Germany/NW-KRO-1820/2020
1056555506	hCoV-19/Germany/NW-KRO-1821/2020
1056555509	hCoV-19/Germany/NW-KRO-1823/2020
1056555518	hCoV-19/Germany/NW-KRO-1825/2020
1056555655	hCoV-19/Germany/NW-KRO-1827/2020
1056556135	hCoV-19/Germany/NW-KRO-1829/2020
1056244509	hCoV-19/Germany/NW-KRO-183/2021
1056556136	hCoV-19/Germany/NW-KRO-1830/2020
1056556143	hCoV-19/Germany/NW-KRO-1834/2020
1056556144	hCoV-19/Germany/NW-KRO-1835/2020
1056556385	hCoV-19/Germany/NW-KRO-1838/2020
1056556529	hCoV-19/Germany/NW-KRO-1840/2020
1056556530	hCoV-19/Germany/NW-KRO-1841/2020
1056556770	hCoV-19/Germany/NW-KRO-1843/2020
1056557012	hCoV-19/Germany/NW-KRO-1845/2020
1056557018	hCoV-19/Germany/NW-KRO-1847/2020
1056246022	hCoV-19/Germany/NW-KRO-185/2021
1056557418	hCoV-19/Germany/NW-KRO-1850/2020
1056557433	hCoV-19/Germany/NW-KRO-1852/2020
1056557437	hCoV-19/Germany/NW-KRO-1854/2020
1056557441	hCoV-19/Germany/NW-KRO-1856/2020
1056557450	hCoV-19/Germany/NW-KRO-1857/2020
1056557453	hCoV-19/Germany/NW-KRO-1859/2020
1056557458	hCoV-19/Germany/NW-KRO-1861/2020
1056557817	hCoV-19/Germany/NW-KRO-1865/2020
1056557906	hCoV-19/Germany/NW-KRO-1866/2020
1056558002	hCoV-19/Germany/NW-KRO-1867/2020
1056558006	hCoV-19/Germany/NW-KRO-1868/2020
1056558016	hCoV-19/Germany/NW-KRO-1869/2020
1056821756	hCoV-19/Germany/NW-KRO-187/2021
1056558026	hCoV-19/Germany/NW-KRO-1870/2020
1056558028	hCoV-19/Germany/NW-KRO-1871/2020
1056558039	hCoV-19/Germany/NW-KRO-1873/2020
1056558125	hCoV-19/Germany/NW-KRO-1875/2020
1056558154	hCoV-19/Germany/NW-KRO-1876/2020
1056558156	hCoV-19/Germany/NW-KRO-1877/2020
1056558252	hCoV-19/Germany/NW-KRO-1878/2020
1056558270	hCoV-19/Germany/NW-KRO-1879/2020
1056248146	hCoV-19/Germany/NW-KRO-188/2021
1056558275	hCoV-19/Germany/NW-KRO-1880/2020
1056558285	hCoV-19/Germany/NW-KRO-1882/2020
1056558286	hCoV-19/Germany/NW-KRO-1883/2020
1056558287	hCoV-19/Germany/NW-KRO-1884/2020
1056558290	hCoV-19/Germany/NW-KRO-1887/2020
1056558300	hCoV-19/Germany/NW-KRO-1888/2020
1056248874	hCoV-19/Germany/NW-KRO-189/2021
1056558331	hCoV-19/Germany/NW-KRO-1895/2020
1056558418	hCoV-19/Germany/NW-KRO-1897/2020
1056558420	hCoV-19/Germany/NW-KRO-1898/2020
1056558503	hCoV-19/Germany/NW-KRO-1899/2020
1056246791	hCoV-19/Germany/NW-KRO-190/2021
1056558511	hCoV-19/Germany/NW-KRO-1902/2020
1056558513	hCoV-19/Germany/NW-KRO-1903/2020
1056558633	hCoV-19/Germany/NW-KRO-1904/2020
1056558635	hCoV-19/Germany/NW-KRO-1905/2020
1056558647	hCoV-19/Germany/NW-KRO-1907/2020
1056558653	hCoV-19/Germany/NW-KRO-1908/2020
1056558654	hCoV-19/Germany/NW-KRO-1909/2020
1056243007	hCoV-19/Germany/NW-KRO-191/2021
1056558805	hCoV-19/Germany/NW-KRO-1913/2020
1056559273	hCoV-19/Germany/NW-KRO-1914/2020
1056559411	hCoV-19/Germany/NW-KRO-1918/2020
1056554917	hCoV-19/Germany/NW-KRO-192/2021
1056559472	hCoV-19/Germany/NW-KRO-1923/2020
1056559476	hCoV-19/Germany/NW-KRO-1924/2020
1056559478	hCoV-19/Germany/NW-KRO-1925/2020
1056246370	hCoV-19/Germany/NW-KRO-193/2021
1056559890	hCoV-19/Germany/NW-KRO-1930/2020
1056559892	hCoV-19/Germany/NW-KRO-1931/2020
1056559899	hCoV-19/Germany/NW-KRO-1932/2020
1056559906	hCoV-19/Germany/NW-KRO-1933/2020
1056559912	hCoV-19/Germany/NW-KRO-1934/2020
1056559914	hCoV-19/Germany/NW-KRO-1936/2020
1056559915	hCoV-19/Germany/NW-KRO-1937/2020
1056245732	hCoV-19/Germany/NW-KRO-194/2021
1056559925	hCoV-19/Germany/NW-KRO-1941/2020
1056559927	hCoV-19/Germany/NW-KRO-1942/2020
1056559933	hCoV-19/Germany/NW-KRO-1943/2020
1056559936	hCoV-19/Germany/NW-KRO-1945/2020
1056559939	hCoV-19/Germany/NW-KRO-1946/2020
1056559940	hCoV-19/Germany/NW-KRO-1947/2020
1056242787	hCoV-19/Germany/NW-KRO-195/2021
1056561020	hCoV-19/Germany/NW-KRO-1950/2020
1056561275	hCoV-19/Germany/NW-KRO-1952/2020
1056561356	hCoV-19/Germany/NW-KRO-1953/2020
1056561433	hCoV-19/Germany/NW-KRO-1955/2020
1056561563	hCoV-19/Germany/NW-KRO-1957/2020
1056561577	hCoV-19/Germany/NW-KRO-1959/2020
1056561650	hCoV-19/Germany/NW-KRO-1960/2020
1056562039	hCoV-19/Germany/NW-KRO-1961/2020
1056562442	hCoV-19/Germany/NW-KRO-1964/2020
1056562444	hCoV-19/Germany/NW-KRO-1966/2020
1056562445	hCoV-19/Germany/NW-KRO-1967/2020
1056562487	hCoV-19/Germany/NW-KRO-1969/2020
1056247117	hCoV-19/Germany/NW-KRO-197/2021
1056611015	hCoV-19/Germany/NW-KRO-1970/2020
1056611250	hCoV-19/Germany/NW-KRO-1972/2020
1056611254	hCoV-19/Germany/NW-KRO-1975/2020
1056611255	hCoV-19/Germany/NW-KRO-1976/2020
1056611256	hCoV-19/Germany/NW-KRO-1977/2020
1056611257	hCoV-19/Germany/NW-KRO-1978/2020
1056611260	hCoV-19/Germany/NW-KRO-1979/2020
1056559418	hCoV-19/Germany/NW-KRO-198/2021
1056611261	hCoV-19/Germany/NW-KRO-1980/2020
1056611263	hCoV-19/Germany/NW-KRO-1981/2020
1056611266	hCoV-19/Germany/NW-KRO-1982/2020
1056611293	hCoV-19/Germany/NW-KRO-1987/2020
1056611311	hCoV-19/Germany/NW-KRO-1988/2020
1056644350	hCoV-19/Germany/NW-KRO-199/2021
1056611459	hCoV-19/Germany/NW-KRO-1990/2020
1056611893	hCoV-19/Germany/NW-KRO-1993/2020
1056612507	hCoV-19/Germany/NW-KRO-1995/2020
1056612515	hCoV-19/Germany/NW-KRO-1996/2020
1056612526	hCoV-19/Germany/NW-KRO-1998/2020
1056612534	hCoV-19/Germany/NW-KRO-1999/2020
1056559259	hCoV-19/Germany/NW-KRO-200/2021
1056612538	hCoV-19/Germany/NW-KRO-2000/2020
1056612600	hCoV-19/Germany/NW-KRO-2001/2020
1056612601	hCoV-19/Germany/NW-KRO-2002/2020
1056612603	hCoV-19/Germany/NW-KRO-2003/2020
1056612604	hCoV-19/Germany/NW-KRO-2004/2020
1056612605	hCoV-19/Germany/NW-KRO-2005/2020
1056612608	hCoV-19/Germany/NW-KRO-2006/2020
1056612610	hCoV-19/Germany/NW-KRO-2007/2020
1056612616	hCoV-19/Germany/NW-KRO-2008/2020
1056561366	hCoV-19/Germany/NW-KRO-201/2021
1056612618	hCoV-19/Germany/NW-KRO-2010/2020
1056612619	hCoV-19/Germany/NW-KRO-2011/2020
1056612620	hCoV-19/Germany/NW-KRO-2012/2020
1056612700	hCoV-19/Germany/NW-KRO-2015/2020
1056612701	hCoV-19/Germany/NW-KRO-2016/2020
1056612702	hCoV-19/Germany/NW-KRO-2017/2020
1056612709	hCoV-19/Germany/NW-KRO-2019/2020
1056248700	hCoV-19/Germany/NW-KRO-202/2021
1056612711	hCoV-19/Germany/NW-KRO-2021/2020
1056612712	hCoV-19/Germany/NW-KRO-2022/2020
1056612713	hCoV-19/Germany/NW-KRO-2023/2020
1056612716	hCoV-19/Germany/NW-KRO-2024/2020
1056612718	hCoV-19/Germany/NW-KRO-2026/2020
1056612720	hCoV-19/Germany/NW-KRO-2027/2020
1056612721	hCoV-19/Germany/NW-KRO-2028/2020
1056612802	hCoV-19/Germany/NW-KRO-2031/2020
1056612810	hCoV-19/Germany/NW-KRO-2032/2020
1056612901	hCoV-19/Germany/NW-KRO-2033/2020
1056612917	hCoV-19/Germany/NW-KRO-2036/2020
1056612927	hCoV-19/Germany/NW-KRO-2039/2020
1056612940	hCoV-19/Germany/NW-KRO-2040/2020
1056612952	hCoV-19/Germany/NW-KRO-2041/2020
1056613003	hCoV-19/Germany/NW-KRO-2042/2020
1056613004	hCoV-19/Germany/NW-KRO-2043/2020
1056613005	hCoV-19/Germany/NW-KRO-2044/2020
1056613009	hCoV-19/Germany/NW-KRO-2045/2020
1056613066	hCoV-19/Germany/NW-KRO-2047/2020
1056613075	hCoV-19/Germany/NW-KRO-2049/2020
1056555306	hCoV-19/Germany/NW-KRO-205/2021
1056613084	hCoV-19/Germany/NW-KRO-2052/2020
1056613085	hCoV-19/Germany/NW-KRO-2053/2020
1056613100	hCoV-19/Germany/NW-KRO-2056/2020
1056613101	hCoV-19/Germany/NW-KRO-2057/2020
1056613103	hCoV-19/Germany/NW-KRO-2058/2020
1056613120	hCoV-19/Germany/NW-KRO-2062/2020
1056613133	hCoV-19/Germany/NW-KRO-2066/2020
1056613135	hCoV-19/Germany/NW-KRO-2067/2020
1056613136	hCoV-19/Germany/NW-KRO-2068/2020
1056613257	hCoV-19/Germany/NW-KRO-2070/2020
1056613305	hCoV-19/Germany/NW-KRO-2071/2020
1056613310	hCoV-19/Germany/NW-KRO-2072/2020
1056553273	hCoV-19/Germany/NW-KRO-208/2021
1056613420	hCoV-19/Germany/NW-KRO-2081/2020
1056613515	hCoV-19/Germany/NW-KRO-2084/2020
1056613531	hCoV-19/Germany/NW-KRO-2086/2020
1056613537	hCoV-19/Germany/NW-KRO-2087/2020
1056247088	hCoV-19/Germany/NW-KRO-209/2021
1056613546	hCoV-19/Germany/NW-KRO-2091/2020
1056613710	hCoV-19/Germany/NW-KRO-2092/2020
1056613823	hCoV-19/Germany/NW-KRO-2094/2020
1056614205	hCoV-19/Germany/NW-KRO-2096/2020
1056614210	hCoV-19/Germany/NW-KRO-2097/2020
1056614338	hCoV-19/Germany/NW-KRO-2100/2020
1056614339	hCoV-19/Germany/NW-KRO-2101/2020
1056614340	hCoV-19/Germany/NW-KRO-2102/2020
1056614341	hCoV-19/Germany/NW-KRO-2103/2020
1056614425	hCoV-19/Germany/NW-KRO-2104/2020
1056614452	hCoV-19/Germany/NW-KRO-2106/2020
1056614540	hCoV-19/Germany/NW-KRO-2109/2020
1056614602	hCoV-19/Germany/NW-KRO-2110/2020
1056614604	hCoV-19/Germany/NW-KRO-2112/2020
1056614605	hCoV-19/Germany/NW-KRO-2113/2020
1056614800	hCoV-19/Germany/NW-KRO-2116/2020
1056614805	hCoV-19/Germany/NW-KRO-2117/2020
1056615112	hCoV-19/Germany/NW-KRO-2118/2020
1056615115	hCoV-19/Germany/NW-KRO-2119/2020
1056249609	hCoV-19/Germany/NW-KRO-212/2021
1056615116	hCoV-19/Germany/NW-KRO-2120/2020
1056615219	hCoV-19/Germany/NW-KRO-2121/2020
1056615221	hCoV-19/Germany/NW-KRO-2123/2020
1056615223	hCoV-19/Germany/NW-KRO-2124/2020
1056615500	hCoV-19/Germany/NW-KRO-2125/2020
1056615514	hCoV-19/Germany/NW-KRO-2126/2020
1056615517	hCoV-19/Germany/NW-KRO-2127/2020
1056615527	hCoV-19/Germany/NW-KRO-2128/2020
1056615530	hCoV-19/Germany/NW-KRO-2129/2020
1056242881	hCoV-19/Germany/NW-KRO-213/2021
1056615909	hCoV-19/Germany/NW-KRO-2131/2020
1056615961	hCoV-19/Germany/NW-KRO-2132/2020
1056615973	hCoV-19/Germany/NW-KRO-2133/2020
1056615974	hCoV-19/Germany/NW-KRO-2134/2020
1056616266	hCoV-19/Germany/NW-KRO-2136/2020
1056616311	hCoV-19/Germany/NW-KRO-2137/2020
1056616400	hCoV-19/Germany/NW-KRO-2139/2020
1056561046	hCoV-19/Germany/NW-KRO-214/2021
1056616405	hCoV-19/Germany/NW-KRO-2141/2020
1056616519	hCoV-19/Germany/NW-KRO-2143/2020
1056617158	hCoV-19/Germany/NW-KRO-2147/2020
1056617215	hCoV-19/Germany/NW-KRO-2149/2020
1056561572	hCoV-19/Germany/NW-KRO-215/2021
1056617305	hCoV-19/Germany/NW-KRO-2150/2020
1056617451	hCoV-19/Germany/NW-KRO-2151/2020
1056617560	hCoV-19/Germany/NW-KRO-2152/2020
1056617850	hCoV-19/Germany/NW-KRO-2153/2020
1056617862	hCoV-19/Germany/NW-KRO-2154/2020
1056617874	hCoV-19/Germany/NW-KRO-2157/2020
1056617958	hCoV-19/Germany/NW-KRO-2158/2020
1056246165	hCoV-19/Germany/NW-KRO-216/2021
1056624987	hCoV-19/Germany/NW-KRO-2162/2020
1056625037	hCoV-19/Germany/NW-KRO-2163/2020
1056625447	hCoV-19/Germany/NW-KRO-2165/2020
1056249293	hCoV-19/Germany/NW-KRO-217/2021
1056626848	hCoV-19/Germany/NW-KRO-2174/2020
1056628168	hCoV-19/Germany/NW-KRO-2179/2020
1056628970	hCoV-19/Germany/NW-KRO-2181/2020
1056629691	hCoV-19/Germany/NW-KRO-2183/2020
1056629889	hCoV-19/Germany/NW-KRO-2184/2020
1056242879	hCoV-19/Germany/NW-KRO-219/2021
1056613601	hCoV-19/Germany/NW-KRO-220/2021
1056643766	hCoV-19/Germany/NW-KRO-2206/2020
1056644014	hCoV-19/Germany/NW-KRO-2207/2020
1056644786	hCoV-19/Germany/NW-KRO-2215/2020
1056245692	hCoV-19/Germany/NW-KRO-222/2021
1056647350	hCoV-19/Germany/NW-KRO-2235/2020
1056647569	hCoV-19/Germany/NW-KRO-2237/2020
1056648308	hCoV-19/Germany/NW-KRO-2248/2020
1056553271	hCoV-19/Germany/NW-KRO-225/2021
1056648562	hCoV-19/Germany/NW-KRO-2251/2020
1056649887	hCoV-19/Germany/NW-KRO-2258/2020
1056246834	hCoV-19/Germany/NW-KRO-226/2021
1056671670	hCoV-19/Germany/NW-KRO-2260/2020
1056673785	hCoV-19/Germany/NW-KRO-2262/2020
1056673817	hCoV-19/Germany/NW-KRO-2263/2020
1056678931	hCoV-19/Germany/NW-KRO-2268/2020
1056678996	hCoV-19/Germany/NW-KRO-2269/2020
1056553005	hCoV-19/Germany/NW-KRO-227/2021
1056679451	hCoV-19/Germany/NW-KRO-2270/2020
1056701636	hCoV-19/Germany/NW-KRO-2280/2020
1056701660	hCoV-19/Germany/NW-KRO-2285/2020
1056701956	hCoV-19/Germany/NW-KRO-2288/2020
1056702200	hCoV-19/Germany/NW-KRO-2290/2020
1056702426	hCoV-19/Germany/NW-KRO-2292/2020
1056703009	hCoV-19/Germany/NW-KRO-2301/2020
1056703012	hCoV-19/Germany/NW-KRO-2302/2020
1056703021	hCoV-19/Germany/NW-KRO-2304/2020
1056703759	hCoV-19/Germany/NW-KRO-2312/2020
1056703950	hCoV-19/Germany/NW-KRO-2315/2020
1035663064	hCoV-19/Germany/NW-KRO-232/2020
1056802276	hCoV-19/Germany/NW-KRO-2326/2020
1056802486	hCoV-19/Germany/NW-KRO-2328/2020
1035663066	hCoV-19/Germany/NW-KRO-233/2020
1056837130	hCoV-19/Germany/NW-KRO-2330/2020
1056837195	hCoV-19/Germany/NW-KRO-2331/2020
1056838598	hCoV-19/Germany/NW-KRO-2332/2020
1056952775	hCoV-19/Germany/NW-KRO-2336/2020
1035663074	hCoV-19/Germany/NW-KRO-234/2020
9003198148	hCoV-19/Germany/NW-KRO-2342/2020
9003199540	hCoV-19/Germany/NW-KRO-2343/2020
9003199906	hCoV-19/Germany/NW-KRO-2345/2020
9003199907	hCoV-19/Germany/NW-KRO-2346/2020
9003199911	hCoV-19/Germany/NW-KRO-2347/2020
9003199914	hCoV-19/Germany/NW-KRO-2348/2020
9003200573	hCoV-19/Germany/NW-KRO-2349/2020
1035663080	hCoV-19/Germany/NW-KRO-235/2020
9003200574	hCoV-19/Germany/NW-KRO-2350/2020
9003200578	hCoV-19/Germany/NW-KRO-2351/2020
9003200585	hCoV-19/Germany/NW-KRO-2353/2020
9003200590	hCoV-19/Germany/NW-KRO-2355/2020
9003200593	hCoV-19/Germany/NW-KRO-2356/2020
9003200600	hCoV-19/Germany/NW-KRO-2357/2020
9003200604	hCoV-19/Germany/NW-KRO-2359/2020
1035663097	hCoV-19/Germany/NW-KRO-236/2020
9003200608	hCoV-19/Germany/NW-KRO-2361/2020
9003200613	hCoV-19/Germany/NW-KRO-2362/2020
9003200619	hCoV-19/Germany/NW-KRO-2363/2020
9003201370	hCoV-19/Germany/NW-KRO-2365/2020
9003204663	hCoV-19/Germany/NW-KRO-2369/2020
1035663105	hCoV-19/Germany/NW-KRO-237/2020
9003205763	hCoV-19/Germany/NW-KRO-2370/2020
9003216397	hCoV-19/Germany/NW-KRO-2380/2020
9003216640	hCoV-19/Germany/NW-KRO-2381/2020
9003222680	hCoV-19/Germany/NW-KRO-2386/2020
1035663129	hCoV-19/Germany/NW-KRO-239/2020
9003238441	hCoV-19/Germany/NW-KRO-2390/2020
9003249962	hCoV-19/Germany/NW-KRO-2393/2020
9003250984	hCoV-19/Germany/NW-KRO-2396/2020
9003252150	hCoV-19/Germany/NW-KRO-2397/2020
9003255007	hCoV-19/Germany/NW-KRO-2398/2020
1035663131	hCoV-19/Germany/NW-KRO-240/2020
9003255271	hCoV-19/Germany/NW-KRO-2401/2020
9003259937	hCoV-19/Germany/NW-KRO-2403/2020
9003260357	hCoV-19/Germany/NW-KRO-2404/2020
9003274016	hCoV-19/Germany/NW-KRO-2408/2020
9003282255	hCoV-19/Germany/NW-KRO-2413/2020
9003283103	hCoV-19/Germany/NW-KRO-2414/2020
9003285756	hCoV-19/Germany/NW-KRO-2415/2020
9003289830	hCoV-19/Germany/NW-KRO-2416/2020
1035663165	hCoV-19/Germany/NW-KRO-242/2020
9003297518	hCoV-19/Germany/NW-KRO-2424/2020
9003299594	hCoV-19/Germany/NW-KRO-2425/2020
9003308575	hCoV-19/Germany/NW-KRO-2426/2020
9003313200	hCoV-19/Germany/NW-KRO-2427/2020
9003314056	hCoV-19/Germany/NW-KRO-2429/2020
1035663172	hCoV-19/Germany/NW-KRO-243/2020
9003317670	hCoV-19/Germany/NW-KRO-2431/2020
9003317914	hCoV-19/Germany/NW-KRO-2433/2020
9003320704	hCoV-19/Germany/NW-KRO-2436/2020
9003320705	hCoV-19/Germany/NW-KRO-2437/2020
9003321567	hCoV-19/Germany/NW-KRO-2438/2020
1035663173	hCoV-19/Germany/NW-KRO-244/2020
1035679213	hCoV-19/Germany/NW-KRO-245/2020
1035679217	hCoV-19/Germany/NW-KRO-247/2020
1040504656	hCoV-19/Germany/NW-KRO-250/2020
1040504667	hCoV-19/Germany/NW-KRO-251/2020
1040505006	hCoV-19/Germany/NW-KRO-252/2020
1040505158	hCoV-19/Germany/NW-KRO-253/2020
1040505163	hCoV-19/Germany/NW-KRO-254/2020
1040596177	hCoV-19/Germany/NW-KRO-255/2020
1040596420	hCoV-19/Germany/NW-KRO-257/2020
1040596421	hCoV-19/Germany/NW-KRO-258/2020
1042921481	hCoV-19/Germany/NW-KRO-262/2020
1042921483	hCoV-19/Germany/NW-KRO-264/2020
1042921529	hCoV-19/Germany/NW-KRO-265/2020
1042921541	hCoV-19/Germany/NW-KRO-266/2020
1042921559	hCoV-19/Germany/NW-KRO-267/2020
1042921601	hCoV-19/Germany/NW-KRO-269/2020
1042921957	hCoV-19/Germany/NW-KRO-271/2020
1042922005	hCoV-19/Germany/NW-KRO-272/2020
1042922009	hCoV-19/Germany/NW-KRO-273/2020
1042922049	hCoV-19/Germany/NW-KRO-277/2020
1042922081	hCoV-19/Germany/NW-KRO-278/2020
1042929703	hCoV-19/Germany/NW-KRO-281/2020
1042929768	hCoV-19/Germany/NW-KRO-282/2020
1042929773	hCoV-19/Germany/NW-KRO-283/2020
1042929781	hCoV-19/Germany/NW-KRO-284/2020
1042929782	hCoV-19/Germany/NW-KRO-285/2020
1042929788	hCoV-19/Germany/NW-KRO-286/2020
1042929798	hCoV-19/Germany/NW-KRO-287/2020
1042929799	hCoV-19/Germany/NW-KRO-288/2020
1042929800	hCoV-19/Germany/NW-KRO-289/2020
1042929815	hCoV-19/Germany/NW-KRO-290/2020
1042929824	hCoV-19/Germany/NW-KRO-291/2020
1042929825	hCoV-19/Germany/NW-KRO-292/2020
1042929826	hCoV-19/Germany/NW-KRO-293/2020
1042929832	hCoV-19/Germany/NW-KRO-294/2020
1042929891	hCoV-19/Germany/NW-KRO-295/2020
1042929924	hCoV-19/Germany/NW-KRO-296/2020
1042941617	hCoV-19/Germany/NW-KRO-298/2020
1042942255	hCoV-19/Germany/NW-KRO-299/2020
1042942269	hCoV-19/Germany/NW-KRO-300/2020
1042952064	hCoV-19/Germany/NW-KRO-301/2020
1042952074	hCoV-19/Germany/NW-KRO-302/2020
1042952076	hCoV-19/Germany/NW-KRO-303/2020
1042952115	hCoV-19/Germany/NW-KRO-305/2020
1042952116	hCoV-19/Germany/NW-KRO-306/2020
1042952218	hCoV-19/Germany/NW-KRO-307/2020
1042953224	hCoV-19/Germany/NW-KRO-309/2020
1042953226	hCoV-19/Germany/NW-KRO-310/2020
1042953593	hCoV-19/Germany/NW-KRO-311/2020
1042953917	hCoV-19/Germany/NW-KRO-312/2020
1042953991	hCoV-19/Germany/NW-KRO-313/2020
1043474636	hCoV-19/Germany/NW-KRO-317/2020
1043474638	hCoV-19/Germany/NW-KRO-318/2020
1043474654	hCoV-19/Germany/NW-KRO-321/2020
1055341021	hCoV-19/Germany/NW-KRO-326/2020
1055341248	hCoV-19/Germany/NW-KRO-354/2020
1055341290	hCoV-19/Germany/NW-KRO-358/2020
1055341291	hCoV-19/Germany/NW-KRO-359/2020
1055341337	hCoV-19/Germany/NW-KRO-364/2020
1055341656	hCoV-19/Germany/NW-KRO-382/2020
1055341709	hCoV-19/Germany/NW-KRO-385/2020
1055341712	hCoV-19/Germany/NW-KRO-387/2020
1055341849	hCoV-19/Germany/NW-KRO-400/2020
1055342063	hCoV-19/Germany/NW-KRO-416/2020
1055342144	hCoV-19/Germany/NW-KRO-422/2020
1055342199	hCoV-19/Germany/NW-KRO-429/2020
1055342301	hCoV-19/Germany/NW-KRO-440/2020
1055342303	hCoV-19/Germany/NW-KRO-441/2020
1055342331	hCoV-19/Germany/NW-KRO-445/2020
1055342334	hCoV-19/Germany/NW-KRO-446/2020
1055342346	hCoV-19/Germany/NW-KRO-450/2020
1055342366	hCoV-19/Germany/NW-KRO-453/2020
1055342822	hCoV-19/Germany/NW-KRO-463/2020
1055342828	hCoV-19/Germany/NW-KRO-464/2020
1055342888	hCoV-19/Germany/NW-KRO-466/2020
1055342981	hCoV-19/Germany/NW-KRO-469/2020
1055343206	hCoV-19/Germany/NW-KRO-475/2020
1055343566	hCoV-19/Germany/NW-KRO-481/2020
1055343578	hCoV-19/Germany/NW-KRO-484/2020
1055343586	hCoV-19/Germany/NW-KRO-485/2020
1056111464	hCoV-19/Germany/NW-KRO-499/2020
1056111465	hCoV-19/Germany/NW-KRO-500/2020
1056111770	hCoV-19/Germany/NW-KRO-501/2020
1056242764	hCoV-19/Germany/NW-KRO-502/2020
1056242765	hCoV-19/Germany/NW-KRO-503/2020
1056242766	hCoV-19/Germany/NW-KRO-504/2020
1056242768	hCoV-19/Germany/NW-KRO-505/2020
1056242769	hCoV-19/Germany/NW-KRO-506/2020
1056242771	hCoV-19/Germany/NW-KRO-507/2020
1056242774	hCoV-19/Germany/NW-KRO-508/2020
1056242776	hCoV-19/Germany/NW-KRO-509/2020
1056242777	hCoV-19/Germany/NW-KRO-510/2020
1056242779	hCoV-19/Germany/NW-KRO-511/2020
1056242781	hCoV-19/Germany/NW-KRO-512/2020
1056242782	hCoV-19/Germany/NW-KRO-513/2020
1056242783	hCoV-19/Germany/NW-KRO-514/2020
1056242784	hCoV-19/Germany/NW-KRO-515/2020
1056242864	hCoV-19/Germany/NW-KRO-516/2020
1056242865	hCoV-19/Germany/NW-KRO-517/2020
1056242869	hCoV-19/Germany/NW-KRO-519/2020
1056242870	hCoV-19/Germany/NW-KRO-520/2020
1056242890	hCoV-19/Germany/NW-KRO-521/2020
1056242904	hCoV-19/Germany/NW-KRO-522/2020
1056242905	hCoV-19/Germany/NW-KRO-523/2020
1056242910	hCoV-19/Germany/NW-KRO-525/2020
1056242916	hCoV-19/Germany/NW-KRO-526/2020
1056242922	hCoV-19/Germany/NW-KRO-527/2020
1056242930	hCoV-19/Germany/NW-KRO-528/2020
1056242949	hCoV-19/Germany/NW-KRO-529/2020
1056242990	hCoV-19/Germany/NW-KRO-531/2020
1056243010	hCoV-19/Germany/NW-KRO-532/2020
1056243012	hCoV-19/Germany/NW-KRO-533/2020
1056243016	hCoV-19/Germany/NW-KRO-534/2020
1056243020	hCoV-19/Germany/NW-KRO-535/2020
1056243024	hCoV-19/Germany/NW-KRO-536/2020
1056243027	hCoV-19/Germany/NW-KRO-538/2020
1056243028	hCoV-19/Germany/NW-KRO-539/2020
1056243029	hCoV-19/Germany/NW-KRO-540/2020
1056243031	hCoV-19/Germany/NW-KRO-541/2020
1056243033	hCoV-19/Germany/NW-KRO-542/2020
1056243034	hCoV-19/Germany/NW-KRO-543/2020
1056243035	hCoV-19/Germany/NW-KRO-544/2020
1056243039	hCoV-19/Germany/NW-KRO-546/2020
1056243043	hCoV-19/Germany/NW-KRO-547/2020
1056243077	hCoV-19/Germany/NW-KRO-548/2020
1056243097	hCoV-19/Germany/NW-KRO-550/2020
1056243099	hCoV-19/Germany/NW-KRO-551/2020
1056243109	hCoV-19/Germany/NW-KRO-552/2020
1056243113	hCoV-19/Germany/NW-KRO-553/2020
1056243131	hCoV-19/Germany/NW-KRO-555/2020
1056243198	hCoV-19/Germany/NW-KRO-557/2020
1056243200	hCoV-19/Germany/NW-KRO-558/2020
1056243201	hCoV-19/Germany/NW-KRO-559/2020
1056243204	hCoV-19/Germany/NW-KRO-560/2020
1056243207	hCoV-19/Germany/NW-KRO-561/2020
1056243213	hCoV-19/Germany/NW-KRO-562/2020
1056243243	hCoV-19/Germany/NW-KRO-563/2020
1056243266	hCoV-19/Germany/NW-KRO-564/2020
1056243284	hCoV-19/Germany/NW-KRO-565/2020
1056243285	hCoV-19/Germany/NW-KRO-566/2020
1056243286	hCoV-19/Germany/NW-KRO-567/2020
1056243287	hCoV-19/Germany/NW-KRO-568/2020
1056243321	hCoV-19/Germany/NW-KRO-570/2020
1056243324	hCoV-19/Germany/NW-KRO-571/2020
1056243327	hCoV-19/Germany/NW-KRO-572/2020
1056243328	hCoV-19/Germany/NW-KRO-573/2020
1056243332	hCoV-19/Germany/NW-KRO-574/2020
1056243340	hCoV-19/Germany/NW-KRO-576/2020
1056243341	hCoV-19/Germany/NW-KRO-577/2020
1056243347	hCoV-19/Germany/NW-KRO-578/2020
1056243357	hCoV-19/Germany/NW-KRO-579/2020
1056243375	hCoV-19/Germany/NW-KRO-580/2020
1056243377	hCoV-19/Germany/NW-KRO-581/2020
1056243457	hCoV-19/Germany/NW-KRO-582/2020
1056243458	hCoV-19/Germany/NW-KRO-583/2020
1056243461	hCoV-19/Germany/NW-KRO-584/2020
1056243471	hCoV-19/Germany/NW-KRO-585/2020
1056243473	hCoV-19/Germany/NW-KRO-586/2020
1056243475	hCoV-19/Germany/NW-KRO-587/2020
1056243480	hCoV-19/Germany/NW-KRO-588/2020
1056243484	hCoV-19/Germany/NW-KRO-589/2020
1056243491	hCoV-19/Germany/NW-KRO-590/2020
1056243499	hCoV-19/Germany/NW-KRO-591/2020
1056243508	hCoV-19/Germany/NW-KRO-592/2020
1056243527	hCoV-19/Germany/NW-KRO-594/2020
1056243540	hCoV-19/Germany/NW-KRO-595/2020
1056243543	hCoV-19/Germany/NW-KRO-596/2020
1056243544	hCoV-19/Germany/NW-KRO-597/2020
1056243550	hCoV-19/Germany/NW-KRO-598/2020
1056243559	hCoV-19/Germany/NW-KRO-599/2020
1056243566	hCoV-19/Germany/NW-KRO-600/2020
1056243593	hCoV-19/Germany/NW-KRO-601/2020
1056243600	hCoV-19/Germany/NW-KRO-602/2020
1056243630	hCoV-19/Germany/NW-KRO-603/2020
1056243638	hCoV-19/Germany/NW-KRO-604/2020
1056243647	hCoV-19/Germany/NW-KRO-606/2020
1056243661	hCoV-19/Germany/NW-KRO-607/2020
1056243668	hCoV-19/Germany/NW-KRO-608/2020
1056243670	hCoV-19/Germany/NW-KRO-609/2020
1056243675	hCoV-19/Germany/NW-KRO-610/2020
1056243680	hCoV-19/Germany/NW-KRO-611/2020
1056243760	hCoV-19/Germany/NW-KRO-612/2020
1056243818	hCoV-19/Germany/NW-KRO-614/2020
1056243838	hCoV-19/Germany/NW-KRO-618/2020
1056243861	hCoV-19/Germany/NW-KRO-619/2020
1056243916	hCoV-19/Germany/NW-KRO-620/2020
1056244004	hCoV-19/Germany/NW-KRO-621/2020
1056244031	hCoV-19/Germany/NW-KRO-622/2020
1056244033	hCoV-19/Germany/NW-KRO-623/2020
1056244041	hCoV-19/Germany/NW-KRO-625/2020
1056244042	hCoV-19/Germany/NW-KRO-626/2020
1056244043	hCoV-19/Germany/NW-KRO-627/2020
1056244048	hCoV-19/Germany/NW-KRO-628/2020
1056244060	hCoV-19/Germany/NW-KRO-629/2020
1056244071	hCoV-19/Germany/NW-KRO-631/2020
1056244113	hCoV-19/Germany/NW-KRO-632/2020
1056244118	hCoV-19/Germany/NW-KRO-633/2020
1056244143	hCoV-19/Germany/NW-KRO-638/2020
1056244165	hCoV-19/Germany/NW-KRO-639/2020
1056244175	hCoV-19/Germany/NW-KRO-640/2020
1056244181	hCoV-19/Germany/NW-KRO-641/2020
1056244295	hCoV-19/Germany/NW-KRO-643/2020
1056244324	hCoV-19/Germany/NW-KRO-644/2020
1056244346	hCoV-19/Germany/NW-KRO-645/2020
1056244366	hCoV-19/Germany/NW-KRO-646/2020
1056244394	hCoV-19/Germany/NW-KRO-647/2020
1056244395	hCoV-19/Germany/NW-KRO-648/2020
1056244396	hCoV-19/Germany/NW-KRO-649/2020
1056244399	hCoV-19/Germany/NW-KRO-650/2020
1056244403	hCoV-19/Germany/NW-KRO-651/2020
1056244413	hCoV-19/Germany/NW-KRO-652/2020
1056244438	hCoV-19/Germany/NW-KRO-654/2020
1056244439	hCoV-19/Germany/NW-KRO-655/2020
1056244452	hCoV-19/Germany/NW-KRO-656/2020
1056244466	hCoV-19/Germany/NW-KRO-657/2020
1056244481	hCoV-19/Germany/NW-KRO-658/2020
1056244510	hCoV-19/Germany/NW-KRO-660/2020
1056244515	hCoV-19/Germany/NW-KRO-661/2020
1056244517	hCoV-19/Germany/NW-KRO-662/2020
1056244520	hCoV-19/Germany/NW-KRO-663/2020
1056244525	hCoV-19/Germany/NW-KRO-664/2020
1056244535	hCoV-19/Germany/NW-KRO-666/2020
1056244547	hCoV-19/Germany/NW-KRO-667/2020
1056244552	hCoV-19/Germany/NW-KRO-668/2020
1056244565	hCoV-19/Germany/NW-KRO-669/2020
1056244573	hCoV-19/Germany/NW-KRO-670/2020
1056244577	hCoV-19/Germany/NW-KRO-671/2020
1056244586	hCoV-19/Germany/NW-KRO-672/2020
1056244587	hCoV-19/Germany/NW-KRO-673/2020
1056244592	hCoV-19/Germany/NW-KRO-675/2020
1056244600	hCoV-19/Germany/NW-KRO-676/2020
1056244608	hCoV-19/Germany/NW-KRO-677/2020
1056244633	hCoV-19/Germany/NW-KRO-679/2020
1056244638	hCoV-19/Germany/NW-KRO-681/2020
1056244650	hCoV-19/Germany/NW-KRO-684/2020
1056244680	hCoV-19/Germany/NW-KRO-687/2020
1056244682	hCoV-19/Germany/NW-KRO-688/2020
1056244727	hCoV-19/Germany/NW-KRO-689/2020
1056244748	hCoV-19/Germany/NW-KRO-691/2020
1056244761	hCoV-19/Germany/NW-KRO-692/2020
1056244763	hCoV-19/Germany/NW-KRO-693/2020
1056244801	hCoV-19/Germany/NW-KRO-694/2020
1056244813	hCoV-19/Germany/NW-KRO-695/2020
1056244818	hCoV-19/Germany/NW-KRO-696/2020
1056244857	hCoV-19/Germany/NW-KRO-697/2020
1056244880	hCoV-19/Germany/NW-KRO-698/2020
1056244889	hCoV-19/Germany/NW-KRO-699/2020
1056244890	hCoV-19/Germany/NW-KRO-700/2020
1056244966	hCoV-19/Germany/NW-KRO-703/2020
1056244967	hCoV-19/Germany/NW-KRO-704/2020
1056244969	hCoV-19/Germany/NW-KRO-705/2020
1056244973	hCoV-19/Germany/NW-KRO-706/2020
1056244976	hCoV-19/Germany/NW-KRO-708/2020
1056244977	hCoV-19/Germany/NW-KRO-709/2020
1056244981	hCoV-19/Germany/NW-KRO-710/2020
1056244982	hCoV-19/Germany/NW-KRO-711/2020
1056244989	hCoV-19/Germany/NW-KRO-713/2020
1056245005	hCoV-19/Germany/NW-KRO-714/2020
1056245023	hCoV-19/Germany/NW-KRO-716/2020
1056245027	hCoV-19/Germany/NW-KRO-717/2020
1056245045	hCoV-19/Germany/NW-KRO-718/2020
1056245063	hCoV-19/Germany/NW-KRO-719/2020
1056245077	hCoV-19/Germany/NW-KRO-720/2020
1056245080	hCoV-19/Germany/NW-KRO-721/2020
1056245095	hCoV-19/Germany/NW-KRO-722/2020
1056245098	hCoV-19/Germany/NW-KRO-723/2020
1056245108	hCoV-19/Germany/NW-KRO-724/2020
1056245128	hCoV-19/Germany/NW-KRO-725/2020
1056245139	hCoV-19/Germany/NW-KRO-726/2020
1056245264	hCoV-19/Germany/NW-KRO-727/2020
1056245287	hCoV-19/Germany/NW-KRO-728/2020
1056245298	hCoV-19/Germany/NW-KRO-729/2020
1056245300	hCoV-19/Germany/NW-KRO-730/2020
1056245306	hCoV-19/Germany/NW-KRO-732/2020
1056245337	hCoV-19/Germany/NW-KRO-733/2020
1056245338	hCoV-19/Germany/NW-KRO-734/2020
1056245339	hCoV-19/Germany/NW-KRO-735/2020
1056245346	hCoV-19/Germany/NW-KRO-736/2020
1056245357	hCoV-19/Germany/NW-KRO-738/2020
1056245358	hCoV-19/Germany/NW-KRO-739/2020
1056245363	hCoV-19/Germany/NW-KRO-740/2020
1056245374	hCoV-19/Germany/NW-KRO-742/2020
1056245416	hCoV-19/Germany/NW-KRO-743/2020
1056245535	hCoV-19/Germany/NW-KRO-744/2020
1056245538	hCoV-19/Germany/NW-KRO-745/2020
1056245545	hCoV-19/Germany/NW-KRO-746/2020
1056245546	hCoV-19/Germany/NW-KRO-747/2020
1056245563	hCoV-19/Germany/NW-KRO-748/2020
1056245607	hCoV-19/Germany/NW-KRO-749/2020
1056245613	hCoV-19/Germany/NW-KRO-751/2020
1056245670	hCoV-19/Germany/NW-KRO-752/2020
1056245684	hCoV-19/Germany/NW-KRO-753/2020
1056245746	hCoV-19/Germany/NW-KRO-754/2020
1056245750	hCoV-19/Germany/NW-KRO-755/2020
1056245754	hCoV-19/Germany/NW-KRO-756/2020
1056245758	hCoV-19/Germany/NW-KRO-757/2020
1056245759	hCoV-19/Germany/NW-KRO-758/2020
1056245762	hCoV-19/Germany/NW-KRO-761/2020
1056245766	hCoV-19/Germany/NW-KRO-764/2020
1056245767	hCoV-19/Germany/NW-KRO-765/2020
1056245768	hCoV-19/Germany/NW-KRO-766/2020
1056245772	hCoV-19/Germany/NW-KRO-769/2020
1056245774	hCoV-19/Germany/NW-KRO-771/2020
1056245775	hCoV-19/Germany/NW-KRO-772/2020
1056245777	hCoV-19/Germany/NW-KRO-773/2020
1056245780	hCoV-19/Germany/NW-KRO-774/2020
1056245786	hCoV-19/Germany/NW-KRO-775/2020
1056245787	hCoV-19/Germany/NW-KRO-776/2020
1056245790	hCoV-19/Germany/NW-KRO-778/2020
1056245793	hCoV-19/Germany/NW-KRO-779/2020
1056245796	hCoV-19/Germany/NW-KRO-780/2020
1056245797	hCoV-19/Germany/NW-KRO-781/2020
1056245798	hCoV-19/Germany/NW-KRO-782/2020
1056245801	hCoV-19/Germany/NW-KRO-783/2020
1056245802	hCoV-19/Germany/NW-KRO-784/2020
1056245803	hCoV-19/Germany/NW-KRO-785/2020
1056245810	hCoV-19/Germany/NW-KRO-787/2020
1056245813	hCoV-19/Germany/NW-KRO-788/2020
1056245814	hCoV-19/Germany/NW-KRO-789/2020
1056245815	hCoV-19/Germany/NW-KRO-790/2020
1056245816	hCoV-19/Germany/NW-KRO-791/2020
1056245818	hCoV-19/Germany/NW-KRO-792/2020
1056245822	hCoV-19/Germany/NW-KRO-793/2020
1056245823	hCoV-19/Germany/NW-KRO-794/2020
1056245825	hCoV-19/Germany/NW-KRO-795/2020
1056245826	hCoV-19/Germany/NW-KRO-796/2020
1056245828	hCoV-19/Germany/NW-KRO-797/2020
1056245830	hCoV-19/Germany/NW-KRO-799/2020
1056245833	hCoV-19/Germany/NW-KRO-800/2020
1056245834	hCoV-19/Germany/NW-KRO-801/2020
1056245839	hCoV-19/Germany/NW-KRO-802/2020
1056245841	hCoV-19/Germany/NW-KRO-803/2020
1056245842	hCoV-19/Germany/NW-KRO-804/2020
1056245845	hCoV-19/Germany/NW-KRO-806/2020
1056245847	hCoV-19/Germany/NW-KRO-807/2020
1056245849	hCoV-19/Germany/NW-KRO-809/2020
1056245850	hCoV-19/Germany/NW-KRO-810/2020
1056245852	hCoV-19/Germany/NW-KRO-811/2020
1056245854	hCoV-19/Germany/NW-KRO-813/2020
1056245855	hCoV-19/Germany/NW-KRO-814/2020
1056245856	hCoV-19/Germany/NW-KRO-815/2020
1056245865	hCoV-19/Germany/NW-KRO-817/2020
1056245868	hCoV-19/Germany/NW-KRO-818/2020
1056245871	hCoV-19/Germany/NW-KRO-819/2020
1056245873	hCoV-19/Germany/NW-KRO-820/2020
1056245877	hCoV-19/Germany/NW-KRO-822/2020
1056245879	hCoV-19/Germany/NW-KRO-823/2020
1056245880	hCoV-19/Germany/NW-KRO-824/2020
1056245881	hCoV-19/Germany/NW-KRO-825/2020
1056245882	hCoV-19/Germany/NW-KRO-826/2020
1056245886	hCoV-19/Germany/NW-KRO-827/2020
1056245887	hCoV-19/Germany/NW-KRO-828/2020
1056245889	hCoV-19/Germany/NW-KRO-829/2020
1056245890	hCoV-19/Germany/NW-KRO-830/2020
1056245895	hCoV-19/Germany/NW-KRO-833/2020
1056245904	hCoV-19/Germany/NW-KRO-834/2020
1056245910	hCoV-19/Germany/NW-KRO-835/2020
1056245915	hCoV-19/Germany/NW-KRO-836/2020
1056245924	hCoV-19/Germany/NW-KRO-837/2020
1056245939	hCoV-19/Germany/NW-KRO-838/2020
1056245946	hCoV-19/Germany/NW-KRO-839/2020
1056245949	hCoV-19/Germany/NW-KRO-840/2020
1056245953	hCoV-19/Germany/NW-KRO-841/2020
1056245981	hCoV-19/Germany/NW-KRO-843/2020
1056246009	hCoV-19/Germany/NW-KRO-847/2020
1056246010	hCoV-19/Germany/NW-KRO-848/2020
1056246012	hCoV-19/Germany/NW-KRO-849/2020
1056246013	hCoV-19/Germany/NW-KRO-850/2020
1056246016	hCoV-19/Germany/NW-KRO-852/2020
1056246017	hCoV-19/Germany/NW-KRO-853/2020
1056246018	hCoV-19/Germany/NW-KRO-854/2020
1056246021	hCoV-19/Germany/NW-KRO-856/2020
1056246023	hCoV-19/Germany/NW-KRO-857/2020
1056246024	hCoV-19/Germany/NW-KRO-858/2020
1056246025	hCoV-19/Germany/NW-KRO-859/2020
1056246026	hCoV-19/Germany/NW-KRO-860/2020
1056246028	hCoV-19/Germany/NW-KRO-861/2020
1056246029	hCoV-19/Germany/NW-KRO-862/2020
1056246033	hCoV-19/Germany/NW-KRO-864/2020
1056246034	hCoV-19/Germany/NW-KRO-865/2020
1056246036	hCoV-19/Germany/NW-KRO-867/2020
1056246038	hCoV-19/Germany/NW-KRO-869/2020
1056246039	hCoV-19/Germany/NW-KRO-870/2020
1056246040	hCoV-19/Germany/NW-KRO-871/2020
1056246041	hCoV-19/Germany/NW-KRO-872/2020
1056246043	hCoV-19/Germany/NW-KRO-874/2020
1056246044	hCoV-19/Germany/NW-KRO-875/2020
1056246045	hCoV-19/Germany/NW-KRO-876/2020
1056246047	hCoV-19/Germany/NW-KRO-878/2020
1056246049	hCoV-19/Germany/NW-KRO-880/2020
1056246050	hCoV-19/Germany/NW-KRO-881/2020
1056246051	hCoV-19/Germany/NW-KRO-882/2020
1056246053	hCoV-19/Germany/NW-KRO-884/2020
1056246055	hCoV-19/Germany/NW-KRO-885/2020
1056246057	hCoV-19/Germany/NW-KRO-886/2020
1056246059	hCoV-19/Germany/NW-KRO-887/2020
1056246061	hCoV-19/Germany/NW-KRO-888/2020
1056246063	hCoV-19/Germany/NW-KRO-889/2020
1056246064	hCoV-19/Germany/NW-KRO-890/2020
1056246066	hCoV-19/Germany/NW-KRO-891/2020
1056246068	hCoV-19/Germany/NW-KRO-893/2020
1056246069	hCoV-19/Germany/NW-KRO-894/2020
1056246071	hCoV-19/Germany/NW-KRO-895/2020
1056246072	hCoV-19/Germany/NW-KRO-896/2020
1056246073	hCoV-19/Germany/NW-KRO-897/2020
1056246074	hCoV-19/Germany/NW-KRO-898/2020
1056246076	hCoV-19/Germany/NW-KRO-899/2020
1056246079	hCoV-19/Germany/NW-KRO-900/2020
1056246085	hCoV-19/Germany/NW-KRO-901/2020
1056246088	hCoV-19/Germany/NW-KRO-903/2020
1056246089	hCoV-19/Germany/NW-KRO-904/2020
1056246090	hCoV-19/Germany/NW-KRO-905/2020
1056246092	hCoV-19/Germany/NW-KRO-906/2020
1056246093	hCoV-19/Germany/NW-KRO-907/2020
1056246095	hCoV-19/Germany/NW-KRO-908/2020
1056246099	hCoV-19/Germany/NW-KRO-910/2020
1056246100	hCoV-19/Germany/NW-KRO-911/2020
1056246103	hCoV-19/Germany/NW-KRO-913/2020
1056246107	hCoV-19/Germany/NW-KRO-915/2020
1056246108	hCoV-19/Germany/NW-KRO-916/2020
1056246111	hCoV-19/Germany/NW-KRO-917/2020
1056246112	hCoV-19/Germany/NW-KRO-918/2020
1056246113	hCoV-19/Germany/NW-KRO-919/2020
1056246114	hCoV-19/Germany/NW-KRO-920/2020
1056246116	hCoV-19/Germany/NW-KRO-921/2020
1056246118	hCoV-19/Germany/NW-KRO-922/2020
1056246119	hCoV-19/Germany/NW-KRO-923/2020
1056246121	hCoV-19/Germany/NW-KRO-924/2020
1056246122	hCoV-19/Germany/NW-KRO-925/2020
1056246123	hCoV-19/Germany/NW-KRO-926/2020
1056246124	hCoV-19/Germany/NW-KRO-927/2020
1056246125	hCoV-19/Germany/NW-KRO-928/2020
1056246128	hCoV-19/Germany/NW-KRO-930/2020
1056246129	hCoV-19/Germany/NW-KRO-931/2020
1056246131	hCoV-19/Germany/NW-KRO-932/2020
1056246132	hCoV-19/Germany/NW-KRO-933/2020
1056246133	hCoV-19/Germany/NW-KRO-934/2020
1056246134	hCoV-19/Germany/NW-KRO-935/2020
1056246135	hCoV-19/Germany/NW-KRO-936/2020
1056246138	hCoV-19/Germany/NW-KRO-938/2020
1056246140	hCoV-19/Germany/NW-KRO-940/2020
1056246142	hCoV-19/Germany/NW-KRO-941/2020
1056246145	hCoV-19/Germany/NW-KRO-943/2020
1056246146	hCoV-19/Germany/NW-KRO-944/2020
1056246148	hCoV-19/Germany/NW-KRO-945/2020
1056246149	hCoV-19/Germany/NW-KRO-946/2020
1056246150	hCoV-19/Germany/NW-KRO-947/2020
1056246153	hCoV-19/Germany/NW-KRO-948/2020
1056246155	hCoV-19/Germany/NW-KRO-949/2020
1056246157	hCoV-19/Germany/NW-KRO-950/2020
1056246158	hCoV-19/Germany/NW-KRO-951/2020
1056246161	hCoV-19/Germany/NW-KRO-952/2020
1056246162	hCoV-19/Germany/NW-KRO-953/2020
1056246168	hCoV-19/Germany/NW-KRO-954/2020
1056246171	hCoV-19/Germany/NW-KRO-955/2020
1056246172	hCoV-19/Germany/NW-KRO-956/2020
1056246173	hCoV-19/Germany/NW-KRO-957/2020
1056246175	hCoV-19/Germany/NW-KRO-958/2020
1056246176	hCoV-19/Germany/NW-KRO-959/2020
1056246177	hCoV-19/Germany/NW-KRO-960/2020
1056246179	hCoV-19/Germany/NW-KRO-961/2020
1056246180	hCoV-19/Germany/NW-KRO-962/2020
1056246181	hCoV-19/Germany/NW-KRO-963/2020
1056246183	hCoV-19/Germany/NW-KRO-964/2020
1056246185	hCoV-19/Germany/NW-KRO-965/2020
1056246186	hCoV-19/Germany/NW-KRO-966/2020
1056246187	hCoV-19/Germany/NW-KRO-967/2020
1056246189	hCoV-19/Germany/NW-KRO-968/2020
1056246191	hCoV-19/Germany/NW-KRO-969/2020
1056246192	hCoV-19/Germany/NW-KRO-970/2020
1056246193	hCoV-19/Germany/NW-KRO-971/2020
1056246194	hCoV-19/Germany/NW-KRO-972/2020
1056246196	hCoV-19/Germany/NW-KRO-973/2020
1056246198	hCoV-19/Germany/NW-KRO-974/2020
1056246199	hCoV-19/Germany/NW-KRO-975/2020
1056246200	hCoV-19/Germany/NW-KRO-976/2020
1056246203	hCoV-19/Germany/NW-KRO-977/2020
1056246206	hCoV-19/Germany/NW-KRO-978/2020
1056246207	hCoV-19/Germany/NW-KRO-979/2020
1056246208	hCoV-19/Germany/NW-KRO-980/2020
1056246252	hCoV-19/Germany/NW-KRO-981/2020
1056246254	hCoV-19/Germany/NW-KRO-982/2020
1056246256	hCoV-19/Germany/NW-KRO-983/2020
1056246257	hCoV-19/Germany/NW-KRO-984/2020
1056246259	hCoV-19/Germany/NW-KRO-985/2020
1056246262	hCoV-19/Germany/NW-KRO-987/2020
1056246263	hCoV-19/Germany/NW-KRO-988/2020
1056246266	hCoV-19/Germany/NW-KRO-990/2020
1056246268	hCoV-19/Germany/NW-KRO-991/2020
1056246269	hCoV-19/Germany/NW-KRO-992/2020
1056246271	hCoV-19/Germany/NW-KRO-993/2020
1056246272	hCoV-19/Germany/NW-KRO-994/2020
1056246273	hCoV-19/Germany/NW-KRO-995/2020
1056246274	hCoV-19/Germany/NW-KRO-996/2020
1056246275	hCoV-19/Germany/NW-KRO-997/2020
1056246276	hCoV-19/Germany/NW-KRO-998/2020
9003242243	hCoV-19/Germany/NW-KRO-136/2020
9003242246	hCoV-19/Germany/NW-KRO-069/2020
